# Supplementary material for: Association of internal smoking dose with blood DNA methylation in three racial/ethnic populations
Source: Clin Epigenetics. 2018 Aug 23;10:110. doi: 10.1186/s13148-018-0543-7 (PMC6108111; doi:10.1186/s13148-018-0543-7)
Supplement: Supplementary file 1 — Table S1. Results of association of NE with cell type among current smokers by ethnic group. Table S2 The association results for smoking status, NE and CPD with DNA methylation levels for 55 most frequently replicated probes previously found associated with smoking status. Table S3 Association between DNA methylation and NE (p < 1 × 10−3). Table S4 Significant association between NE and DNA methylation (p value < 1 × 10−3 for any ethnic group). Table S5 The top canonical pathways and disease/disorders from the IPA analysis, stratified by race/ethnicity. (XLS 241 kb) [file 13148_2018_543_MOESM1_ESM.xls]

## Sheet: ST1
Table S1. Results of association of NE with Cell-Type among Current Smokers by Ethnic Group
	Hawaiian		Japanese		Whites
Cell Type	Estimate	P-value	Estimate	P-value	Estimate	P-value
CD8 T-cells	6e-05	0.4072	4.6e-05	0.6325	6e-05	0.6802
CD4 T-cells	0.000106	0.3146	0.000271	0.1217	-6.5e-05	0.5489
Natural Killer Cells	-0.000182	0.0103	-0.000205	0.0423	-8.1e-05	0.1091
B cells	0.000144	0.0138	0.000136	0.1514	3.7e-05	0.4066
Monocytes	-7.1e-05	0.168	-0.000166	0.0601	-0.000193	0.0002
Granulocytes	-1e-05	0.9604	-9e-06	0.9786	0.000323	0.0551
*P-values and statistics are adjusted for sex

## Sheet: ST2
	Table S2 The association results for smoking status, NE and CPD with DNA methylation levels for 55 most frequently replicated probes previously found associated with smoking status.
									Smoking Status αSmoking Status αSmoking Status αSmoking Status α										Nicotine equivalents βNicotine equivalents βNicotine equivalents βNicotine equivalents β								CPD
									Pan-Ethnic		Whites		Japanese Americans		Native Hawaiians			Pan-Ethnic		Whites		Japanese Americans		Native Hawaiians			Pan-Ethnic		Whites		Japanese Americans		Native Hawaiians
order	Chr	CpG		Pos_build37	Gene name	Gene region	CGI region	times_replicated	Estimate	P-value	Estimate	P-value	Estimate	P-value	Estimate	P-value	p-heterogeneity	Estimate	P-value	Estimate	P-value	Estimate	P-value	Estimate	P-value	p-heterogeneity	Estimate	P-value	Estimate	P-value	Estimate	P-value	Estimate	P-value	p-heterogeneity
1	5	cg05575921	*	373378	AHRR	Body	N_Shore	14	-0.226105	1.6806e-45	-0.269708	2.4613e-23	-0.201254	2.8789e-13	-0.199324	3.3598e-13	3.66043e-07	-0.0154323	6.04e-05	0.000329658	0.962219	-0.021913	0.00136249	-0.0186798	0.00240617	3.01869e-09	-0.00291638	0.707382	0.00667456	0.599304	-0.0173767	0.257255	0.00971207	0.447988	1.3284e-08
2	3	cg02657160		98311063	CPOX	Body	N_Shore	6	-0.0159327	0.00016666	-0.0157944	0.066684	-0.0154473	0.0241802	-0.0155984	0.0162445	0.167506	-0.0032932	0.0100373	-0.00615179	0.0315601	-0.00293439	0.169587	-0.00103826	0.552628	0.261141	-0.0012439	0.625852	0.0025418	0.627944	-0.0030561	0.519375	-0.0025026	0.478986	0.225677
3	2	cg01940273	*	233284934			Island	12	-0.121932	1.2824e-43	-0.160755	6.3774e-26	-0.104659	9.3134e-13	-0.0936029	3.67396e-09	1.478e-05	-0.00556317	0.0128269	-0.00338446	0.382078	-0.000318878	0.935428	-0.00963749	0.0142541	2.9747e-06	-0.00544062	0.224838	0.00208185	0.767675	-0.0118199	0.173626	-0.00422707	0.604274	4.76585e-06
4	7	cg25949550		145814306	CNTNAP2	Body	S_Shore	7	-0.0261637	5.13732e-07	-0.0372304	1.178e-05	-0.0242554	0.00936629	-0.0146858	0.118648	2.495e-05	-0.00369205	0.016124	-0.00645969	0.0147428	-0.00646112	0.0257249	0.000987214	0.695357	0.00031179	-0.000571462	0.852144	-0.00316877	0.515186	-0.000556656	0.93115	0.00299187	0.558394	0.00013598
5	2	cg21566642	*	233284661			Island	11	-0.156191	4.384e-51	-0.207767	1.9507e-33	-0.138321	1.3255e-14	-0.113388	7.9169e-10	0.00612576	-0.00594745	0.01945	0.00271192	0.509106	-0.0048737	0.291926	-0.0104936	0.0202407	0.00035303	-0.00924535	0.0688716	0.00234803	0.75427	-0.0121761	0.232231	-0.0125565	0.176782	0.00032707
6	19	cg03636183	*	17000585	F2RL3	Body	N_Shore	16	-0.137228	1.7043e-25	-0.164873	8.016e-15	-0.113014	1.57183e-06	-0.120474	1.68598e-07	0.00958124	-0.00805194	0.0296276	0.00301303	0.633839	-0.0176796	0.010578	-0.00696234	0.251043	0.0093533	-0.00201219	0.785751	0.0167436	0.146366	-0.0263719	0.0840986	0.00349735	0.777091	0.00908093
7	5	cg25648203	*	395444	AHRR	Body		11	-0.0599942	1.6945e-11	-0.0740297	6.39225e-07	-0.0514385	0.00050925	-0.0543592	0.00105554	5.1572e-11	-0.005597	0.0304195	0.00470626	0.311021	-0.0104576	0.0182547	-0.0102614	0.0213939	5.8429e-12	-0.000120852	0.981394	-0.000433273	0.959348	0.0019177	0.846255	0.00445618	0.626135	2.4861e-11
8	5	cg21161138	*	399360	AHRR	Body		11	-0.0701455	6.0206e-13	-0.095306	3.81297e-08	-0.052806	0.00209502	-0.0592598	0.00018111	3.91197e-07	-0.00608553	0.0323668	0.000839834	0.878015	-0.00959414	0.0655516	-0.00802801	0.0574608	2.98051e-07	0.00153605	0.787309	0.00728856	0.467375	-0.00489571	0.672793	0.00612272	0.477213	2.94378e-07
9	6	cg14753356		30720108				7	-0.0644272	1.2206e-17	-0.0680352	1.07768e-09	-0.0715494	3.91583e-06	-0.0521415	4.387e-05	8.236e-11	-0.00382299	0.0767354	4.0604e-05	0.990031	-0.00622581	0.181121	-0.00255462	0.455563	8.32329e-08	-0.00826026	0.050891	0.00172563	0.771128	-0.0176971	0.077507	-0.00885516	0.188681	4.30777e-08
10	1	cg18316974		92947035	GFI1	Body;Body;Body	Island	7	-0.061947	0.00376368	-0.0938867	0.0116729	-0.0180371	0.235805	-0.0723327	0.148743	1.7867e-13	-0.0116984	0.0780382	-0.0047444	0.706445	-0.0084127	0.0710538	-0.024109	0.0916714	2.7067e-11	-0.0121167	0.361584	-0.0210271	0.358805	-0.00985104	0.341957	-0.00764668	0.793402	2.2523e-12
11	1	cg20295214		206226794	AVPR1B	Body	S_Shelf	7	-0.0190726	0.00491459	-0.0224099	0.0534823	-0.0195197	0.121148	-0.0158625	0.163766	0.00025193	-0.00353169	0.0833962	-0.000190086	0.960005	-0.00392768	0.313114	-0.00510309	0.103869	0.00031324	-0.00237703	0.559496	-0.00174718	0.802892	-0.00113307	0.894055	-0.0017169	0.789226	0.0004734
12	5	cg14817490	*	392920	AHRR	Body		11	-0.0676244	7.902e-13	-0.0815378	6.94306e-07	-0.0549523	0.00186955	-0.0601819	6.731e-05	6.40693e-06	-0.00442377	0.106348	0.00523039	0.317099	-0.00785709	0.131891	-0.00725896	0.0744805	8.08964e-06	-0.00301965	0.580055	0.00618742	0.517178	-0.00448757	0.697101	-0.00625599	0.448653	1.968e-05
13	20	cg07339236		50312490	ATP9A	Body		6	-0.0167213	0.00016822	-0.0280298	0.00010992	-0.00323034	0.676905	-0.0167983	0.035279	0.624797	-0.00189073	0.111893	-0.00235982	0.267501	-0.00214166	0.328522	-0.000979339	0.611337	0.472592	-0.00281457	0.234219	-0.00271313	0.486504	-0.00106793	0.824993	-0.00114962	0.768756	0.429691
14	7	cg22132788		45002486	MYO1G	Body	Island	9	0.0643506	9.29745e-06	0.109585	3.3614e-06	0.0260492	0.247849	0.0488666	0.0939928	0.00031875	0.00631484	0.132177	0.000473155	0.948631	0.00152125	0.816432	0.0148963	0.0605371	0.00019657	0.00521235	0.52984	-0.000781452	0.953374	0.000520579	0.971342	0.00286734	0.856712	0.00096419
15	7	cg02451831		26578098	KIAA0087	Body		5	-0.0266178	0.00021492	-0.0349622	0.0138741	-0.0226535	0.0235168	-0.0179421	0.139684	1.9e-10	-0.00328309	0.13411	0.00107584	0.820581	-0.00334121	0.282348	-0.00579024	0.0821364	1.10523e-09	0.000207721	0.961974	0.00510183	0.555422	-0.00542719	0.425723	0.00432084	0.521699	9.8831e-10
16	6	cg15342087		30720209				9	-0.0308118	1.029e-05	-0.036402	0.00178103	-0.0206872	0.107053	-0.0323777	0.00670215	2.77404e-07	-0.00307677	0.143525	-0.000289359	0.938406	-0.00694153	0.0869416	-0.000630543	0.84508	6.63064e-06	-0.00371626	0.376749	-0.00375459	0.584017	-0.0126009	0.160393	0.0080623	0.218319	2.46961e-06
17	6	cg06126421	*	30720080				11	-0.125171	1.5981e-15	-0.147826	2.0177e-10	-0.113134	0.00037246	-0.107959	5.243e-05	1.2283e-22	-0.00561141	0.223125	0.00352308	0.628044	-0.0222636	0.0230056	0.00445545	0.526362	1.053e-18	-0.0145307	0.111941	-0.0107128	0.420476	-0.0381988	0.0788293	0.00827821	0.554492	3.3984e-18
18	1	cg03547355		227003060				5	-0.0300726	0.00014206	-0.0386883	0.00909269	-0.0252317	0.0498118	-0.0225195	0.0918047	9.1164e-11	0.00284114	0.237024	0.00800456	0.102501	-0.00308179	0.440926	0.00347684	0.356984	3.6236e-11	0.00492326	0.303684	0.0104147	0.245733	-0.00604039	0.491676	0.00754064	0.325863	7.4231e-11
19	1	cg09662411		92946132	GFI1	Body;Body;Body	Island	5	-0.0619218	0.00038732	-0.0900517	0.00190192	-0.0220831	0.206508	-0.0651891	0.104907	1.1038e-14	-0.00634432	0.238025	-0.00484008	0.615834	0.000669781	0.901615	-0.0164984	0.149488	1.3578e-12	-0.00619972	0.563662	-0.00820559	0.640086	-0.0115621	0.335271	0.0001988	0.993204	1.6578e-13
20	1	cg18146737		92946700	GFI1	Body;Body;Body	Island	6	-0.0799944	0.00292496	-0.137572	0.00269812	-0.0147281	0.544258	-0.0763402	0.215115	1.1632e-13	-0.00958637	0.247986	0.00768261	0.61802	-0.011061	0.138993	-0.02868	0.100293	8.0751e-12	-0.012486	0.451016	-0.0082853	0.767454	-0.0161303	0.331305	-0.0114175	0.748767	1.5622e-12
21	14	cg05284742		93552128	ITPK1	Body;Body;Body		6	-0.0305038	1.62851e-06	-0.0475417	2.153e-05	-0.0128052	0.241803	-0.0290184	0.00797798	3.3064e-12	-0.0021851	0.256501	0.000901587	0.803271	-0.00559673	0.102976	-0.002698	0.384036	5.7289e-11	0.00241802	0.52824	0.0015123	0.819056	0.00134014	0.86069	0.00727255	0.242619	5.2119e-12
22	5	cg14580211		150161299	C5orf62	Body	S_Shelf	7	-0.0281616	0.00440458	-0.0316166	0.0513822	-0.0106704	0.54605	-0.039048	0.0251011	0.166312	-0.00333576	0.260319	0.00538886	0.312796	-0.0068136	0.20972	-0.00744813	0.117131	0.146673	-0.00296142	0.616995	0.00177597	0.855544	0.000376826	0.974932	-0.00440598	0.653222	0.140011
23	5	cg24090911		400732	AHRR	Body		6	-0.0278906	0.00044575	-0.047338	0.00440572	-0.0151811	0.16487	-0.0195849	0.131589	0.00386597	-0.00257544	0.287963	0.0017639	0.747922	-0.00212281	0.52454	-0.00250886	0.490385	0.0116553	-0.00958439	0.0467919	-0.0125603	0.209188	-0.00779514	0.291158	-0.00546191	0.457244	0.0449325
24	17	cg19572487	*	38476024	RARA	5'UTR;5'UTR;5'UTR	S_Shore	10	-0.0467753	6.651e-05	-0.0545633	0.00399525	-0.0323264	0.14387	-0.0510279	0.01122	0.00015554	0.00339989	0.335743	0.0084121	0.176296	0.000743889	0.914884	0.00341017	0.536322	5.355e-05	-0.0103811	0.137942	-0.0167119	0.138089	-0.0046383	0.763644	-0.00195478	0.859769	0.00035765
25	7	cg03440944		45023329	C7orf40	Body	N_Shelf	5	-0.0230016	0.00044847	-0.0265965	0.0103086	-0.0108664	0.309307	-0.0270824	0.0373624	0.00174921	-0.00183458	0.3573	-0.00423611	0.211956	-0.000353005	0.915853	-0.000900853	0.803789	0.00356972	0.00365666	0.358598	0.00319148	0.605449	0.0108662	0.141096	0.0065696	0.375809	0.00049653
26	11	cg26963277		2722407	KCNQ1OT1;KCNQ1	TSS1500;Body;Body	S_Shore	6	-0.0410814	0.00014937	-0.0511289	0.00540387	-0.0450275	0.0296616	-0.0252942	0.137752	0.0248941	-0.00290391	0.383817	-0.0010022	0.869254	-0.0138384	0.0336483	0.00593192	0.215808	0.0140506	0.00147062	0.82477	-0.0079626	0.473037	-0.00442687	0.760591	0.0206484	0.0323661	0.0119825
27	1	cg08709672		206224334	AVPR1B	5'UTR;1stExon	S_Shore	8	-0.0236062	4.053e-05	-0.0245287	0.0135514	-0.0204827	0.035725	-0.0295178	0.00497739	0.00088477	-0.00142226	0.387663	-0.00334766	0.284333	0.00300623	0.293223	-0.00184715	0.49311	0.00236258	-0.000125608	0.969598	-0.000618723	0.91351	0.00594281	0.34422	-0.000621509	0.911514	0.00258605
28	2	cg06644428		233284112			Island	9	-0.0308458	3.7628e-10	-0.0479796	9.5961e-12	-0.0231624	0.00743465	-0.0162166	0.103315	0.0413427	0.00121375	0.392455	0.000603544	0.764847	0.000699158	0.787765	0.0014157	0.606336	0.00905012	-0.000486473	0.863277	0.00133075	0.716579	-0.00286227	0.617608	0.00131606	0.813213	0.0204926
29	1	cg09935388		92947588	GFI1	Body;Body;Body	Island	7	-0.115079	6.07471e-09	-0.174097	1.21987e-06	-0.0741676	0.00981757	-0.0880488	0.0204353	1.124e-18	-0.004857	0.414004	0.0100117	0.391908	-0.00848157	0.346463	-0.0140442	0.173197	1.9598e-16	-0.00688027	0.561908	-0.000323774	0.987889	-0.0285976	0.150268	0.00765331	0.716454	1.3778e-16
30	6	cg24859433	*	30720203				10	-0.0305573	1.646e-05	-0.0380406	0.00164203	-0.0221224	0.0866092	-0.0308933	0.011359	8.0682e-10	-0.00175612	0.415959	0.000938118	0.811767	-0.00860285	0.0352796	0.00204592	0.54607	2.97558e-08	-0.00435771	0.311221	-0.00169734	0.813443	-0.0184965	0.0413017	0.00541577	0.429855	4.91084e-08
31	2	cg05951221	*	233284402			Island	13	-0.133959	6.5915e-54	-0.172331	4.931e-35	-0.134879	4.8993e-18	-0.0890406	4.09074e-09	0.00018989	-0.00171559	0.418152	0.00505802	0.118192	0.00167121	0.67211	-0.00711371	0.0605452	7.77104e-06	-0.00489782	0.246809	-0.000964486	0.870707	0.00144326	0.868747	-0.00682469	0.380502	2.01148e-06
32	2	cg27241845		233250370			N_Shore	7	-0.0465429	0.00019661	-0.0428065	0.0484541	-0.0396096	0.074303	-0.0487798	0.0191854	0.00048293	-0.00302717	0.424175	0.00614665	0.391469	-0.00692585	0.317123	-0.00662495	0.248097	0.00101788	-0.0060862	0.415277	-0.00539217	0.680537	-0.00440294	0.773054	0.0031561	0.781629	0.00035272
33	9	cg01692968		108005349			N_Shore	6	-0.0446421	2.29e-05	-0.0676209	5.345e-05	-0.0152227	0.390766	-0.0528896	0.00686094	9.543e-05	-0.00218306	0.486993	-0.00049656	0.925539	-0.00906753	0.0924499	0.00476473	0.377084	0.00051647	-0.00636972	0.309597	-0.00653743	0.4998	-0.00742532	0.535639	0.00238793	0.828048	0.00109336
34	11	cg01901332		75031054	ARRB1	Body;Body		7	-0.0404411	2.70412e-06	-0.0543862	0.00034706	-0.0199743	0.188991	-0.0472696	0.00169102	0.002418	-0.00177607	0.490839	-0.00615446	0.202185	-0.000697901	0.881103	0.00200003	0.633681	0.0223477	-0.00173909	0.733805	-0.0049794	0.572171	-0.00914276	0.376379	0.00927248	0.267734	0.0235035
35	5	cg11902777		368843	AHRR	Body	N_Shore	6	-0.0246256	1.0326e-15	-0.0387331	1.1069e-15	-0.0195919	0.00062419	-0.0156815	0.00355991	0.868744	-0.000533651	0.499305	-0.000555544	0.649183	-0.000868236	0.54377	0.00051669	0.719584	0.380516	-0.000436289	0.781738	-0.000268747	0.904184	-0.00491866	0.119874	0.00321043	0.269902	0.466194
36	2	cg13193840		233285289			Island	8	-0.007982	0.0115155	-0.00904042	0.032086	-0.00908352	0.154581	-0.00532344	0.371326	0.027413	-0.000563367	0.557059	0.00047924	0.72488	-0.00104076	0.600127	-0.000434882	0.796066	0.0274526	-0.00451646	0.017717	-0.0026951	0.274446	-0.006896	0.116191	-0.00378814	0.264788	0.134218
37	19	cg23973524		18873222	CRTC1	Body;Body	Island	5	0.00927287	0.365137	0.0182954	0.327923	0.00866962	0.626708	0.000698858	0.967672	0.00971626	0.00161782	0.602292	-0.0134212	0.026142	0.0144683	0.00814991	0.00491908	0.308646	0.00865322	0.00347563	0.573053	0.00292219	0.790724	-0.00639323	0.597548	0.0100269	0.306719	0.00756133
38	5	cg23916896		368804	AHRR	Body	N_Shore	7	-0.0691203	2.8619e-11	-0.0883729	7.56563e-07	-0.0405247	0.0283983	-0.0822807	2.07725e-06	0.215219	-0.00143383	0.602492	0.00291565	0.531362	-0.00764837	0.148806	0.00157251	0.719468	0.0557362	0.00232709	0.670481	-0.00396117	0.643737	-0.00146905	0.900734	0.0184335	0.0338143	0.066255
39	15	cg23161492		90357202	ANPEP	5'UTR	N_Shore	7	-0.066953	1.5265e-12	-0.0879384	4.01767e-07	-0.0579699	0.00035873	-0.0509174	0.00123388	8.68468e-09	-0.00130688	0.628032	-0.00198826	0.714262	-0.00111468	0.815167	0.000136128	0.973722	8.76468e-09	-0.00195133	0.716991	-0.00670638	0.499559	-0.00423239	0.688877	0.00421646	0.615193	2.79189e-08
40	21	cg23110422		40182073	ETS2	Body	S_Shelf	5	-0.0164228	0.0159	-0.0199121	0.127148	-0.0111849	0.386365	-0.0159765	0.0939407	0.00059167	0.000963475	0.644826	0.00244397	0.578226	7.724e-06	0.998477	0.000841569	0.749479	0.00120386	0.00299102	0.472996	0.0107437	0.17987	0.00542315	0.545151	-0.00311469	0.559474	0.00121507
41	11	cg23771366		86510998	PRSS23	TSS1500	N_Shore	5	-0.0603617	5.5869e-11	-0.0707526	2.617e-05	-0.0503044	0.00086697	-0.0596422	0.00010502	0.00127218	0.00117202	0.661974	0.00506616	0.323263	0.000632664	0.890942	0.00195246	0.648864	0.00045245	0.00183575	0.730277	-0.00131931	0.887977	-0.0107418	0.292967	0.0145082	0.0896783	0.00033781
42	5	cg12806681		368394	AHRR	Body	N_Shore	8	-0.0227275	0.00261807	-0.0261057	0.0222714	-0.024582	0.190396	-0.017699	0.019598	0.00043718	-0.00091779	0.689603	0.00388173	0.311015	-0.00609071	0.299683	0.00052128	0.794283	0.00115955	0.00587565	0.199218	0.0114418	0.101182	0.0091682	0.481413	0.00048514	0.904935	0.00074534
43	3	cg19859270	*	98251294	GPR15	1stExon		13	-0.0246466	6.0368e-16	-0.0254668	5.64383e-09	-0.0213851	3.862e-05	-0.025282	5.255e-05	0.115386	0.000352143	0.693543	-0.00108601	0.424859	0.00125643	0.423693	0.00148686	0.384943	0.0917695	-0.00374848	0.034863	-0.00154109	0.534676	-0.00587191	0.0899985	-0.00283497	0.412575	0.0977375
44	5	cg03991871		368447	AHRR	Body	N_Shore	9	-0.0541075	2.985e-05	-0.0601726	0.00652611	-0.0481457	0.0906689	-0.054056	0.00076357	0.00013377	-0.00154898	0.693682	0.00913578	0.218161	-0.0119973	0.173597	-0.000872544	0.842021	0.00016163	0.00863918	0.269971	0.0191102	0.158049	0.0125418	0.520942	0.00155531	0.861287	9.74e-05
45	11	cg07123182		2722391	KCNQ1OT1;KCNQ1	TSS1500;Body;Body	S_Shore	6	-0.022636	0.00023045	-0.0207398	0.0667463	-0.0284645	0.00821621	-0.0169727	0.0770546	0.0528587	-0.000675409	0.721971	0.00201904	0.596112	-0.00575445	0.0876136	0.00200628	0.458378	0.0318081	0.00409611	0.278118	0.00475756	0.494242	-0.00269476	0.718233	0.01257	0.0208227	0.0306191
46	1	cg25189904	*	68299493	GNG12	TSS1500	S_Shore	10	-0.135941	1.1396e-12	-0.173984	1.19949e-07	-0.127562	7.947e-05	-0.0854495	0.0120218	0.00470151	-0.00181292	0.745309	0.00921493	0.362031	-0.00247455	0.802215	-0.00685573	0.454473	0.00682906	0.00566993	0.609876	0.0288872	0.116735	-0.00715196	0.744039	0.000439795	0.98111	0.00215294
47	2	cg23079012		8343710				7	-0.026986	0.00686419	-0.0351295	0.0937248	-0.0253454	0.133891	-0.0110267	0.363717	0.00418331	-0.00101365	0.745479	0.00614843	0.384366	-0.00525855	0.331532	8.5611e-05	0.980571	0.00441884	0.00420508	0.49937	0.0157148	0.22314	-0.00225485	0.851052	0.00294227	0.678606	0.00333805
48	11	cg11660018		86510915	PRSS23	TSS1500	N_Shore	7	-0.0591231	4.1781e-14	-0.0772861	4.94815e-09	-0.0435588	0.00220966	-0.0530238	4.198e-05	0.050234	-0.00068011	0.767079	0.00363427	0.380298	-0.00135152	0.759971	-0.00209559	0.549362	0.0204488	0.000171053	0.970102	-2.0266e-05	0.997864	-0.0154093	0.113907	0.0131089	0.0630913	0.0106675
49	5	cg01899089		369969	AHRR	Body	N_Shore	6	-0.0368031	0.00012626	-0.0544917	0.00135449	-0.0207806	0.254989	-0.0301173	0.0330656	0.00375039	-0.000688091	0.814594	-0.00189495	0.738481	-0.000928194	0.871566	0.0025677	0.515122	0.00502467	-0.00112715	0.845657	-0.0114319	0.268515	0.0114926	0.359813	0.00782954	0.319139	0.0105892
50	7	cg21322436		145812842	CNTNAP2	TSS1500	N_Shore	6	-0.0278884	3.65674e-06	-0.0330598	0.00153426	-0.0216301	0.039212	-0.0257395	0.0165613	0.00381474	-0.000378418	0.8323	0.000236103	0.943641	-0.00231828	0.470274	0.00162354	0.576897	0.0078529	0.00257146	0.469583	0.008021	0.187349	0.00112504	0.874336	-0.000750566	0.898286	0.00444254
51	8	cg26361535		144576604	ZC3H3	Body		6	-0.0538361	6.3751e-06	-0.0851554	2.587e-05	-0.0458825	0.0290534	-0.0269248	0.204504	0.00582496	-0.000734258	0.8353	-0.00055663	0.931664	-0.00587745	0.36277	0.00271327	0.637296	0.00414815	0.00666239	0.345159	0.00670956	0.572398	0.00152856	0.915023	0.00940133	0.423561	0.00189616
52	1	cg27537125		25349681				7	-0.0232533	4.7287e-08	-0.0331674	6.65787e-06	-0.0188276	0.0115934	-0.0152573	0.0323994	0.0320632	0.000250386	0.842221	0.00236231	0.309005	0.000467437	0.838195	-0.000285855	0.886516	0.005475	-0.00466196	0.0626994	-0.0022498	0.596416	-0.003958	0.434569	-0.00609312	0.133651	0.0128216
53	12	cg02583484		54677008	HNRNPA1;HNRPA1L-2	Body;Body;Body	S_Shelf	5	-0.0470694	1.52909e-09	-0.0591384	1.302e-05	-0.0294938	0.0349652	-0.0439629	0.00100674	4.582e-11	0.000331086	0.88696	0.00326035	0.456059	0.00242197	0.57107	-0.00221356	0.552383	2.3804e-10	-0.00386803	0.403809	-0.0054387	0.495331	-0.010854	0.247453	0.00411258	0.587129	2.9446e-10
54	2	cg03329539	*	233283329			N_Shore	10	-0.0635919	2.5664e-17	-0.0895114	2.9327e-12	-0.0519966	3.98e-05	-0.0436352	0.00089634	0.00066338	-0.00012216	0.953575	-0.000218264	0.953494	0.00419665	0.259514	-0.00252004	0.464946	9.6e-05	-0.00406061	0.331076	0.00622296	0.361744	-0.00388349	0.636903	-0.00825047	0.238669	0.00019923
55	3	cg00501876		39193251	CSRNP1	5'UTR	N_Shore	5	-0.0362322	2.3321e-10	-0.0456662	8.68924e-06	-0.0228475	0.0211844	-0.0378807	7.974e-05	0.0319169	-0.000914052	0.581274	-0.000111587	0.972581	0.000317354	0.914755	-0.00175044	0.484687	0.05129	0.00113467	0.731962	0.00880976	0.13524	-0.00604848	0.356306	-2.601e-06	0.999595	0.0568253
	* replicated in more than 10 papers
	α	Smoking status results are adjusted for age, sex, ethnicity (pan ethnic analysis only), and estimated cell-type
	β	NE results are adjusted age, sex, ethnicity (pan ethnic analysis only), and estimated cell-type
	δ	CPD results are adjusted age, sex, ethnicity (pan ethnic analysis only), and estimated cell-type

## Sheet: ST3
Table S3 Association between DNA methylation and NE (p<1x10-3)
Chr	Probe_ID	Pos_Build37	Gene name	Gene region	CGI region	Estimate	Pvalue
1	cg00812246	55464868	BSND	1stExon		0.00717146	5.36e-06
1	cg07150145	47656137	PDZK1IP1	TSS1500		-0.00401953	0.00073115
1	cg07369190	161228877	PCP4L1	Body	Island	0.00714212	0.00018986
1	cg07567724	153777721	GATAD2B	3'UTR		0.00780738	0.00024517
1	cg08639339	205648336	SLC45A3	5'UTR	N_Shore	0.00830333	0.00047737
1	cg09168939	164652019	PBX1	Body		0.00456965	1.46106e-08
1	cg09938479	178455912			Island	0.0188876	0.00011666
1	cg10091705	202317604	PPP1R12B	TSS1500	N_Shore	0.00118467	0.00072884
1	cg10981580	236306767	GPR137B	Body	S_Shore	0.00288161	0.00014813
1	cg10992267	82268588	LPHN2	5'UTR	Island	0.00123966	0.00076071
1	cg11406453	101602562				0.0124789	5.565e-05
1	cg11413570	109260678	FNDC7	Body		0.00563957	7.148e-08
1	cg11837749	55047332	ACOT11	Body		-0.00457649	0.00050676
1	cg12613632	95385935	CNN3	Body		-0.0032328	0.00032879
1	cg13682187	196946512	CFHR5	TSS200		-0.0213481	0.00076089
1	cg16691898	156255600	TMEM79	Body		0.00679562	1.72982e-06
1	cg16990168	119526060	TBX15	5'UTR	N_Shore	0.0109726	0.00015095
1	cg18284590	16382050	CLCNKB	Body		-0.00562441	0.00023134
1	cg20329303	10696018			N_Shelf	0.00523939	0.00091965
1	cg21033965	178455800			Island	0.015652	0.00055731
1	cg23729020	207925081	CD46	TSS1500	N_Shore	0.00202697	0.00068074
1	cg26004771	178456093			Island	0.0174394	0.0006083
1	cg27449150	118197326				0.00868532	0.00013681
2	cg01759256	1571421			N_Shore	-0.00597211	9.439e-05
2	cg01924952	8627933				-0.00632067	3.96267e-07
2	cg03242471	8627966				-0.00619393	2.73e-05
2	cg04804770	121708506	GLI2	Body		-0.00589297	0.00016574
2	cg07310500	65528222				-0.00538371	3.738e-05
2	cg09730697	96931861	TMEM127, CIAO1	TSS200	Island	-0.00112694	0.00057846
2	cg11108534	5584457				0.0062236	8.65052e-08
2	cg14057952	42097561				-0.00732442	0.00068584
2	cg15613292	232481541			S_Shore	0.00618898	9.0424e-08
2	cg17596921	101179170	PDCL3	TSS1500	N_Shore	0.00133561	0.00045106
2	cg19061696	45581335				0.00707449	0.00062767
2	cg21101051	85830017	TMEM150A	TSS200	Island	-0.00112098	2.492e-05
2	cg23475755	1802847	MYT1L	Body	S_Shore	-0.00397316	0.00011035
2	cg25354918	100170766	AFF3	Body		-0.0020303	0.00046393
2	cg26383138	2119533	MYT1L	5'UTR		0.0215585	0.00051214
2	cg27659841	192109995	MYO1B	TSS200	Island	-0.00111322	9.557e-05
3	cg02524863	193858041			N_Shore	0.00557342	0.00083206
3	cg08275638	64253818			Island	0.00627377	0.00052142
3	cg19522294	110790583	PVRL3	TSS1500	Island	0.00167105	0.00015259
3	cg20571592	40657387			Island	0.0105624	0.00084571
3	cg24007644	57095961	ARHGEF3, SPATA12	5'UTR		-0.00187259	0.00019851
3	cg25086948	194968006	C3orf21	Body		0.00311313	0.00039805
4	cg10272520	151178205	DCLK2	3'UTR	S_Shore	0.00417683	1.53e-05
4	cg18127012	160514445				-0.0193883	0.00082542
5	cg05575921	373378	AHRR	Body	N_Shore	-0.0154323	6.04e-05
5	cg11734183	98105073	RGMB	5'UTR, 1stExon	Island	0.00289924	0.00089885
5	cg12966915	6633360	SRD5A1, NSUN2	TSS200	Island	-0.00138003	8.726e-05
5	cg14086364	150678334	SLC36A3	Body		-0.0112686	0.00078271
5	cg14677912	140019017	TMCO6	5'UTR, 1stExon	N_Shore	-0.00224366	0.0003438
5	cg15408889	118623661	TNFAIP8	Body		0.0101016	0.00037516
5	cg15672072	178903057				-0.00358145	6.751e-05
5	cg16025492	114764748				-0.0023534	0.00036232
5	cg17202909	179743586	GFPT2	Body	S_Shelf	-0.00198038	0.00026221
5	cg19082560	3603280			S_Shore	0.00710339	0.0009903
5	cg24808105	148339194				-0.00885034	0.00095086
5	cg24874191	43280334	MGC42105	Body		-0.00211714	0.00097736
5	cg24963147	135529341	LOC389332	TSS1500	S_Shore	-0.0113607	0.00045704
5	cg26870744	59189649	PDE4D	TSS200	Island	0.00335961	0.0009819
6	cg05304507	116381966	FRK	TSS200		0.0151695	0.00076435
6	cg11257324	150232174				0.0046635	1.45395e-06
6	cg12084925	33130696	COL11A2	3'UTR	S_Shore	-0.00313907	0.00097404
6	cg12478378	27806352	HIST1H2BN	TSS200	Island	-0.00505638	8.238e-05
6	cg13351860	30856386	DDR1	TSS200, 5'UTR	S_Shelf	-0.00207111	0.00031131
6	cg15623062	31747133	VARS	Body		-0.00468491	0.00088899
6	cg21366673	30459512	HLA-E	Body	S_Shore	0.00799057	0.00087092
6	cg21950534	152128483	ESR1	TSS1500, 5'UTR, 1stExon	N_Shore	0.0043759	0.0005488
6	cg24846030	30884683	VARS2	Body	S_Shelf	-0.00420661	0.00089389
6	cg25602049	30881920	VARS2	TSS200	Island	-0.000454218	0.0005966
7	cg04816311	1066650	C7orf50	Body	N_Shore	0.0137696	0.00011886
7	cg07217954	1067459	C7orf50	Body	Island	0.00830699	9.729e-05
7	cg07312641	150778955	FASTK, TMUB1	TSS1500	Island	-0.00190126	0.0008415
7	cg13153353	4175865	SDK1	Body		-0.0150832	0.00049853
7	cg13477101	1067302	C7orf50	Body	Island	0.00943361	2.757e-05
7	cg17161266	49907002	VWC2	Body		-0.00617159	0.00027469
7	cg17830204	99819110	GATS	Body, 3'UTR		0.00839591	0.00037526
7	cg18307966	152532276	ACTR3B	Body		-0.00337408	0.00022039
7	cg20976433	105162600	PUS7	5'UTR, 1stExon	Island	-0.000894538	0.00092946
7	cg22226532	150722977	ATG9B	TSS1500	N_Shelf	-0.00397152	0.00029965
7	cg23449659	142583404	TRPV6	5'UTR, 1stExon		-0.00510368	0.00038985
7	cg24384918	43153950	HECW1	5'UTR	S_Shore	0.0192532	0.00086612
7	cg24764310	157512201	PTPRN2	Body		0.00321617	3.247e-05
7	cg25520440	1734190				-0.00604526	0.00032697
7	cg27454412	1067447	C7orf50	Body	Island	0.0104487	0.00072569
8	cg06240947	140717372			Island	0.00663231	0.00013696
8	cg09671094	145622672	CPSF1	Body	N_Shore	-0.00237704	0.00094319
8	cg13213009	74903761	LY96	1stExon		0.0201305	0.00011543
8	cg14751552	74209522	RDH10	Body	S_Shore	-0.00200037	0.00098145
8	cg27048067	674560	ERICH1	Body		0.0247544	0.00084372
9	cg13490403	124982413	LHX6	Body	Island	0.0117092	0.00087675
9	cg13986536	133456512	FUBP3	Body	S_Shore	0.00501059	5.8431e-09
9	cg14163324	97491386	C9orf3	5'UTR	S_Shelf	0.0033371	0.00094806
10	cg04475085	115439367	CASP7	5'UTR, TSS200	Island	-0.00211341	0.00048799
10	cg05534213	43932466	ZNF487	TSS200	Island	-0.000924272	0.00071986
10	cg08227353	102821670	KAZALD1	1stExon, 5'UTR	Island	0.00715261	0.00079548
10	cg09732284	134539989	INPP5A	Body	Island	0.00520133	0.00046321
10	cg10727935	125318458				-0.00310826	0.00023983
10	cg14371731	81003175	ZMIZ1	Body	Island	0.0163668	0.0007321
10	cg17333042	102822201	KAZALD1	5'UTR	Island	0.00848213	4.882e-05
10	cg20256567	126815641	CTBP2	5'UTR		-0.00328566	0.00017989
10	cg20543544	81003657	ZMIZ1	Body	Island	0.0145777	0.00045665
11	cg03411938	2700003	KCNQ1	Body		0.00974637	0.00039044
11	cg07199862	763485	TALDO1	Body		-0.00250092	0.00027775
11	cg16533838	46256065			N_Shelf	-0.0112103	7.862e-05
11	cg24065451	128419512	ETS1	Body	Island	0.0112824	0.00087287
12	cg01812571	132970724			N_Shore	-0.0117384	0.00090334
12	cg03309328	99525864	ANKS1B	Body		0.0126355	0.00096358
12	cg09265000	53614270	RARG	TSS200	Island	-0.00311194	0.00044541
12	cg12868312	5180449				-0.00414735	0.00078827
12	cg16339100	132991708			S_Shore	-0.00107699	8.30465e-06
12	cg20053158	103351206	ASCL1	TSS1500	N_Shore	0.00424467	0.00047395
12	cg26166956	122614585	MLXIP	Body		-0.00389245	0.00046957
12	cg27425327	102270723	DRAM1	TSS1500	N_Shore	0.011166	0.00020683
13	cg10172432	95357042			N_Shore	0.00678063	0.00064263
14	cg01664864	102027677	DIO3, MIR1247	TSS200	Island	0.00604834	0.00031066
14	cg02072834	76589894				-0.0132657	0.00070811
14	cg03588357	91720173	GPR68	5'UTR, 1stExon	Island	-0.012742	9.0937e-06
14	cg13583088	94360154				-0.00447959	0.00078988
14	cg14466269	37641191	SLC25A21	Body	N_Shore	0.00416012	0.00029831
14	cg15821562	90083275	FOXN3	5'UTR	N_Shelf	0.0091138	7.577e-05
15	cg07617384	74392612			Island	-0.00117867	6.526e-05
15	cg10734665	26107410	ATP10A	Body	N_Shore	0.00826046	0.00025842
15	cg12310189	25469866	SNORD115-15	Body		-0.0066166	0.00083611
15	cg14837148	68810195				0.00571404	0.00014657
15	cg20569955	41245418	CHAC1	TSS1500	Island	-0.00198367	9.623e-05
15	cg22147262	51383486	TNFAIP8L3	Body	N_Shelf	0.00382666	0.00041168
16	cg02957771	87380349	FBXO31	Body		-0.00293977	0.00086814
16	cg06287371	84083556			N_Shelf	0.00261779	0.00054747
16	cg09075268	1270372	CACNA1H	Body	S_Shore	0.00343475	0.0003482
16	cg16570414	89736790	C16orf55	3'UTR	S_Shore	-0.00528847	9.164e-05
16	cg24243406	30569314	ZNF764	1stExon	Island	-0.00208813	0.0002616
16	cg26442107	11276460			S_Shelf	0.00086249	0.00019953
16	cg26568756	28909946	ATP2A1	Body	N_Shore	-0.00216213	0.00048742
17	cg03268697	75160330	SEC14L1	Body		0.014588	0.00071444
17	cg04934382	77766335			Island	0.0126686	0.00042497
17	cg05388545	29152968	CRLF3	TSS1500	S_Shore	0.00552798	0.00019885
17	cg13342722	46894490	TTLL6	TSS200	Island	-0.00148012	0.00011459
17	cg21735374	39969397	SC65, FKBP10	TSS1500	S_Shore	0.00571362	0.00040485
17	cg21842914	80545869	FOXK2	Body	S_Shore	0.00543237	9.86231e-08
18	cg08076830	44774923			Island	0.00825278	0.00078643
18	cg08155312	77659949			Island	-0.0120727	0.00077318
18	cg18216767	61089932	VPS4B	TSS200	Island	-0.00079962	0.00016365
18	cg19202058	70210494	CBLN2	5'UTR	Island	0.00275961	0.00048403
19	cg04259907	43969884	LYPD3	TSS200	S_Shore	0.00923016	0.00089935
19	cg06553312	50706723	MYH14	TSS200	Island	0.00528295	0.00077784
19	cg15820160	58978849	ZNF324	5'UTR	Island	-0.00123147	0.00092612
19	cg20445283	33360599	SLC7A9	1stExon		-0.00354188	0.00028245
19	cg26638341	1800126	ATP8B3	Body	Island	-0.003957	0.00010658
20	cg03033975	60776546	GTPBP5	3'UTR	S_Shore	-0.00485735	0.00030979
20	cg04742384	54576415	CBLN4	Body	N_Shelf	-0.0135348	0.000477
20	cg17894293	32436418	CHMP4B	Body		-0.00218086	0.00067502
20	cg22145445	17944526	SNORD17, SNX5	TSS1500		-0.00392305	0.00068085
20	cg24459397	62719015	OPRL1	5'UTR	Island	-0.00250962	0.00086217
21	cg05532966	43198797			S_Shore	0.0161587	5.692e-05
22	cg01245880	30899870	SEC14L4	Body	N_Shore	-0.0113834	0.00021983
22	cg22643811	48885446	FAM19A5	1stExon	Island	0.00496023	0.00092066
22	cg26201811	51111714	SHANK3	TSS1500	N_Shore	0.00232187	0.00092513

## Sheet: ST4
Table S4 Significant association between NE and DNA methylation (p-value <1x10-3 for any ethnic group)
Chr	Probe_ID	Pos_Build37	Gene name	Gene region	CGI region	Estimate_Whites	Pvalue_Whites	Estimate_Japanese	Pvalue_Japanese	Estimate_Native_Hawaiians	Pvalue_Native_Hawaiians
1	cg00261162	28907478	SNORA16A	Body	N_Shore	0.00145395	0.00074329	-9.598e-06	0.983118	0.00010627	0.790264
1	cg00812246	55464868	BSND	1stExon	S_Shore	-0.00166261	0.416485	0.00123952	0.600712	0.0186152	2.77913e-08
1	cg00915214	15349101	KIAA1026	Body		-0.00667966	0.00045444	-0.00387393	0.0517885	0.000537037	0.788706
1	cg01876531	208405868	PLXNA2	5'UTR		-0.0125631	0.00053421	-0.00220751	0.530308	-0.00108483	0.74116
1	cg01973174	3441168	MEGF6	Body		-0.00759371	0.00035024	0.00378844	0.0624542	0.000960962	0.578476
1	cg02482717	182368734	TEDDM1	1stExon 3'UTR		-0.00907959	0.00041137	-0.00205476	0.421787	-0.00136149	0.639407
1	cg02729506	22263411	HSPG2	Body		0.00267435	0.00049344	-0.000122846	0.909635	0.000571099	0.4544
1	cg02978142	151584686	SNX27	1stExon	Island	0.000213484	0.298962	-2.5613e-05	0.898693	0.00052744	0.00052931
1	cg02978297	94057587	BCAR3	Body		0.000779649	0.562497	-0.00904591	0.00020644	0.00133455	0.343724
1	cg03382564	33722125	ZNF362	TSS200	S_Shore	-9.4937e-05	0.835414	-0.00161527	0.00077097	0.000627183	0.133836
1	cg03761258	3731301	KIAA0562	3'UTR	N_Shore	-0.00037094	0.535853	0.000795623	0.234034	-0.00193327	0.00051511
1	cg04155348	33647286	TRIM62	5'UTR 1stExon	Island	-0.000591857	0.40337	-1.1498e-05	0.987546	0.00246369	0.00054026
1	cg04781796	1959747	GABRD	Body	Island	-0.0189786	0.00042572	0.0183901	0.188639	0.00358173	0.532865
1	cg04842953	201925070	TIMM17A	Body	S_Shore	-0.00226378	0.00076252	0.00118569	0.107344	-0.00115075	0.136703
1	cg04986989	146714493	CHD1L	Body	Island	0.00259316	0.00034195	-0.000337378	0.619663	0.000760404	0.184212
1	cg04998589	10708091	CASZ1	Body	Island	3.5662e-05	0.971667	0.00373725	0.00055026	-0.000660295	0.438395
1	cg05118587	157062170	ETV3L	3'UTR		-0.0113405	8.152e-05	-0.000803516	0.784897	0.00202202	0.495139
1	cg05307871	6059070				0.00306514	0.487184	0.00516807	0.00048563	-0.00199405	0.620163
1	cg05340255	78470449	DNAJB4	TSS200		-0.000575286	0.73163	-0.00730433	0.00043468	-7.7773e-05	0.923769
1	cg05719911	980112	AGRN	Body	Island	-0.0098832	0.00052935	-0.00444752	0.142476	-0.000573813	0.822375
1	cg05792124	115053491	TRIM33	1stExon	Island	-0.000531295	0.37611	-0.000900855	0.122873	0.00225243	6.115e-05
1	cg05820435	19701756	CAPZB	Body		-0.00824022	2.88e-05	0.000101104	0.960321	-0.0021186	0.279352
1	cg06361272	185703659	HMCN1	TSS200	Island	0.000923149	0.00051297	0.00040594	0.413407	0.000332535	0.408929
1	cg06521247	3209787	PRDM16	Body		-0.0101109	0.00075617	-0.000941792	0.759817	-0.00146202	0.588311
1	cg06832064	150551018	MCL1	Body	N_Shore	-0.00423311	0.00062319	-0.00070235	0.519381	0.000991412	0.333665
1	cg06960562	161582601			S_Shore	0.00165056	0.07669	-0.00330569	0.343639	-0.00931322	0.00039752
1	cg07149641	53925109	DMRTB1	5'UTR 1stExon	N_Shore	-0.00759626	0.00079232	0.00160659	0.470255	3.6651e-05	0.983755
1	cg07177011	1849305	TMEM52	3'UTR	N_Shore	-0.00655838	0.00025318	-0.000387911	0.845481	-0.000569639	0.765615
1	cg07570537	205482924	CDK18	5'UTR		-0.00964042	0.00078105	0.00170994	0.583828	0.000208954	0.935322
1	cg07910945	110472997				-0.00835945	0.00091937	-0.00105063	0.662588	-0.00145295	0.484408
1	cg08541612	2985720	PRDM16	TSS200	Island	-0.000348495	0.668811	0.000268916	0.812254	0.00268373	0.00023551
1	cg08621441	1267745	TAS1R3	Body	Island	-0.00986	0.00079672	0.000507594	0.862118	0.00283068	0.262702
1	cg09168939	164652019	PBX1	Body		-0.000791424	0.323656	0.00105621	0.211858	0.0115402	4.82347e-09
1	cg09586191	1149661	TNFRSF4	TSS200	S_Shore	-0.00825358	0.00071564	0.00224279	0.387206	0.00342862	0.138155
1	cg09808235	2542588	MMEL1	Body		0.0184238	0.00041599	-0.00595503	0.320498	-0.00248017	0.671762
1	cg10103187	165183299	LMX1A	TSS1500		-0.00146734	0.131368	0.0123478	3.862e-05	-0.000456111	0.630374
1	cg11172423	43205623	CLDN19	1stExon	S_Shore	-0.00657661	0.00011615	-0.000442286	0.819108	0.00172523	0.252858
1	cg11406453	101602562				0.0179916	0.00076278	0.0100253	0.0679457	0.0116296	0.0343599
1	cg11413570	109260678	FNDC7	Body		-0.000996543	0.387025	0.00119716	0.277439	0.0141507	2.84101e-08
1	cg11675722	61542677	NFIA	TSS1500	Island	0.000152037	0.784633	-3.3009e-05	0.950161	0.00159871	0.0004862
1	cg11786870	203576481				-0.00086151	0.512918	-0.000794846	0.532325	0.00383366	0.00052782
1	cg11837749	55047332	ACOT11	Body		-0.0102259	1.229e-05	-0.0035748	0.151787	-0.00127635	0.546159
1	cg12040210	5540878				0.000328816	0.868619	0.000836767	0.665601	-0.00441784	0.00062694
1	cg13219080	942161				-0.00707739	0.00028666	0.00182527	0.35026	0.00186682	0.306163
1	cg13682187	196946512	CFHR5	TSS200		-0.053769	2.681e-05	-0.0205589	0.0488516	0.0029588	0.767243
1	cg13930080	23494472	LUZP1	5'UTR		-0.000582967	0.474618	-0.000298104	0.68761	0.00253516	0.00052676
1	cg13942103	111177829				-0.0108096	0.00019327	-0.0014062	0.64163	0.00346199	0.22657
1	cg14094793	9307731	H6PD	Body		-0.00529671	0.00071503	0.0037103	0.0278707	-0.000291982	0.847201
1	cg14177943	45265950	PLK3	TSS200	Island	0.000280239	0.590757	0.000807856	0.0903285	0.00145393	0.00082761
1	cg14488957	1244644	ACAP3	TSS1500	Island	-6.3109e-05	0.971158	-0.000953496	0.557951	-0.00578631	6.579e-05
1	cg15059804	33766318	ZNF362	3'UTR		0.00201766	0.788509	0.00261647	0.749652	0.0236993	0.00044657
1	cg15153976	207230464	PFKFB2	Body	S_Shelf	-0.000661846	0.511618	0.00348867	0.0004995	-0.00315408	0.255369
1	cg15185794	17446087	PADI2	TSS200	Island	0.00246536	0.0382276	0.0047519	0.00035559	0.000876267	0.460822
1	cg15712974	59318844				-0.000325855	0.687178	0.00258093	0.00058769	-0.000435612	0.501902
1	cg15962336	53932577	DMRTB1	3'UTR		-0.00935184	0.00013991	-0.00578406	0.038429	0.000760564	0.745243
1	cg15994267	805352	FAM41C	Body	Island	0.00292071	0.334896	0.00105969	0.66236	0.0073434	0.00064402
1	cg16084788	9086146	SLC2A7	Body		-0.000105347	0.946149	-0.00536082	0.00046294	-0.0013138	0.373183
1	cg16109817	16162209	FLJ37453	Body	Island	-0.00017373	0.79893	-0.000273656	0.4694	0.00125948	0.00053024
1	cg16691898	156255600	TMEM79	Body		6.1767e-05	0.972304	0.00280227	0.181198	0.0150812	9.30417e-07
1	cg17327404	33231109	KIAA1522	Body		-0.00593275	0.00069122	-0.0017828	0.337141	0.000219783	0.90509
1	cg17947172	204966197	NFASC	Body		-0.00764136	0.00027776	0.00126905	0.585627	0.000719988	0.738097
1	cg18082402	27935352				-0.0186156	0.0200756	-0.00919081	0.25898	0.028523	0.00011945
1	cg18809377	16563580	C1orf89	5'UTR 1stExon	Island	-0.000293963	0.38975	-0.000217745	0.536932	0.000954375	0.00044647
1	cg19855153	245530297	KIF26B	Body		-0.00836092	0.000196	0.000537816	0.804027	6.7433e-05	0.974048
1	cg19937493	27722051	GPR3	3'UTR	S_Shelf	-0.000170491	0.728857	-0.00176475	0.00030833	0.000495378	0.298026
1	cg20288000	10735169	CASZ1	Body		-0.00375146	0.00029896	0.000322154	0.735556	-0.000153033	0.850815
1	cg20491406	201693818	NAV1	Body		-0.00687663	0.00032948	-0.00152784	0.378231	-0.00126135	0.456271
1	cg20591472	110008990	SYPL2	TSS200	Island	0.00950227	0.018781	0.0127621	0.00087065	-0.00111365	0.796636
1	cg21173532	7701604	CAMTA1	Body		-0.0188119	1.07e-05	0.00126815	0.634821	-0.00198942	0.364468
1	cg21407117	228548708	OBSCN	3'UTR	S_Shore	-0.0089559	0.00035147	-0.00217998	0.368833	0.00213146	0.365162
1	cg21576728	113683521				0.0227777	0.00046217	0.00113844	0.840334	-0.00439419	0.348311
1	cg21596742	155920652	ARHGEF2	Body	Island	-0.00651036	0.00014462	-0.000537775	0.744915	-0.00288259	0.131202
1	cg21788473	147071743	BCL9	5'UTR	Island	0.000287531	0.338841	-0.000136582	0.673443	0.000912974	0.00059602
1	cg23108037	3507069	MEGF6	Body		-0.0114836	0.00090321	0.00320525	0.384795	-0.00151009	0.664023
1	cg23598080	180204499	LHX4	Body	Island	0.0084452	0.00062794	0.00264374	0.271122	-0.000681007	0.756452
1	cg24312874	2727945				-0.00819037	0.00088129	-0.00411985	0.113951	-0.000617655	0.821918
1	cg24335302	117664588	TRIM45	TSS200	Island	-3.1302e-05	0.904417	-0.000198758	0.533867	0.000833934	0.00082658
1	cg24445626	243418480	CEP170	5'UTR 1stExon	Island	-0.000450609	0.75054	-0.00188331	0.140364	0.00524882	0.00038797
1	cg24553773	53746271	LRP8	Body	S_Shelf	-0.0057113	0.00027984	-0.000471815	0.786976	-0.00124379	0.356313
1	cg24697184	55266578	TTC22	1stExon	Island	0.010879	0.00027983	0.0030744	0.421956	0.00429983	0.29688
1	cg24934561	3663902	KIAA0495	TSS200	Island	-0.000332707	0.534595	0.000252521	0.665267	-0.00307426	0.00023682
1	cg25110106	110167983	AMPD2	TSS200		-0.000123316	0.890951	0.000636623	0.531182	-0.00321379	0.00025936
1	cg25305993	181382934			S_Shore	0.00293332	0.440838	-0.012448	0.00048499	-0.00417285	0.249709
1	cg25345603	6450174	ACOT7	Body	N_Shelf	-0.00881793	2.469e-05	-0.00274725	0.186384	-0.00041985	0.832627
1	cg25839663	3207588	PRDM16	Body	S_Shelf	-0.0103193	2.131e-05	-0.000781273	0.770827	-0.000908371	0.702013
1	cg26112622	2339890	PEX10	Body	Island	-0.00748122	0.00080653	-0.00351468	0.107005	-0.000487327	0.794355
1	cg26189021	110757770	KCNC4	Body	S_Shelf	-0.0107608	0.00065665	-0.00059365	0.84989	0.00456874	0.0976006
1	cg26305881	33207167	KIAA1522	TSS1500	N_Shore	-0.000542653	0.576463	-0.000809022	0.415446	0.00305126	0.00098421
1	cg26935685	15502881	TMEM51	5'UTR		-0.00334519	0.116742	0.0125062	0.00057246	0.00147454	0.441082
1	cg27301328	166845490	TADA1	5'UTR 1stExon	Island	0.00013739	0.717473	-0.00118289	0.00046399	0.000160038	0.56293
2	cg00937742	133429299	LYPD1	TSS1500	S_Shore	0.00833241	0.367903	0.00263825	0.745468	-0.0248374	0.00067596
2	cg01218053	233940417	INPP5D	Body		0.00615434	0.0004497	-0.00071748	0.656837	0.000564951	0.687202
2	cg01712700	241535695	CAPN10	Body	Island	-0.0057409	0.00083625	-0.000281318	0.874993	-0.00149299	0.353298
2	cg01808545	193059717	TMEFF2	TSS200	Island	0.00391027	0.0008837	-0.000351109	0.788013	0.000462944	0.548534
2	cg01924952	8627933				-0.000694253	0.605014	0.000716586	0.630745	-0.0157306	1.18878e-07
2	cg01944038	190649081	PMS1	5'UTR 1stExon	Island	-0.000495877	0.531352	0.000962625	0.401108	-0.00443849	5.052e-05
2	cg02858320	96874801	STARD7	TSS1500	Island	-0.000463257	0.56189	-0.00055977	0.531581	0.00264251	0.00037216
2	cg03128635	85980756	ATOH8	TSS200	Island	-0.00021812	0.586114	-0.000243797	0.560383	0.00132702	0.00066035
2	cg03242471	8627966				-0.00320804	0.150264	0.00101162	0.606104	-0.0142593	8.49331e-06
2	cg04128237	235671842				-0.00664882	0.00056163	0.00188296	0.401327	0.00219538	0.408802
2	cg04470085	18112884	KCNS3	Body		0.000736936	0.712383	-0.00299073	0.213966	0.0122221	0.0002446
2	cg04804770	121708506	GLI2	Body		-0.00997518	0.00036592	-0.00654471	0.0223054	-0.00326452	0.213041
2	cg05065078	27307462	EMILIN1	Body	N_Shore	-0.00535587	0.00014948	-0.00189561	0.270889	-0.00011379	0.935847
2	cg05208178	233928423	INPP5D	Body	S_Shelf	0.00818507	0.00062164	0.000636774	0.812341	-0.00137615	0.545077
2	cg06879786	218847598			S_Shelf	-0.0094213	0.0002087	-0.000862576	0.70908	0.000131614	0.954152
2	cg07055330	239986535	HDAC4	Body	N_Shore	-0.00707934	0.00045319	0.000330067	0.866811	0.000160996	0.936197
2	cg08528327	74700062	CCDC142	3'UTR	S_Shore	0.00128491	0.542656	0.0052511	0.00078176	0.00318671	0.0795691
2	cg08977816	11863086				0.0168458	0.00054491	0.00344432	0.445623	-0.0037319	0.342731
2	cg09121339	7571733			S_Shore	0.0101862	0.000608	0.00644603	0.0863629	-0.00133113	0.6659
2	cg09131032	238969491	SCLY	TSS200	Island	6.4732e-05	0.801648	-0.000109171	0.698509	0.00106196	9.39307e-06
2	cg09730697	96931861	TMEM127	TSS200	Island	-0.00116449	0.0397436	-0.00186097	9.898e-05	-0.000415949	0.50665
2	cg09990539	23918773	KLHL29	Body		-0.00574347	0.0004227	0.00134738	0.474251	-0.000716598	0.636901
2	cg10973720	239988884	HDAC4	Body	S_Shore	-0.00749762	0.00026321	-0.00080746	0.705103	-0.00063428	0.75696
2	cg11062418	26395859	FAM59B	TSS200	N_Shore	0.000227797	0.797719	-0.0011144	0.190551	0.00282217	0.00087393
2	cg11108534	5584457				0.000984562	0.429282	0.00200752	0.385324	0.0135756	2.78982e-09
2	cg11111773	25896178	DTNB	5'UTR	Island	0.000134286	0.73354	-0.000372126	0.331735	0.00117016	0.00089136
2	cg11985887	23676430	KLHL29	5'UTR		0.0166729	0.00070157	0.000636822	0.858732	-0.00334121	0.406273
2	cg12031896	131110938			N_Shelf	-0.00468687	0.00087173	-0.00253504	0.110035	0.000826127	0.566057
2	cg12780678	1746846	PXDN	Body	Island	-0.000195454	0.609806	-0.000185112	0.607497	0.00147426	0.00014679
2	cg13690241	74784248	DOK1	3'UTR	S_Shore	-0.00690859	0.00050724	-0.000491954	0.813632	-0.00355065	0.0643209
2	cg13810556	217363253	RPL37A	TSS1500	N_Shore	-0.00190992	0.123596	-0.00352751	0.00089034	0.000804823	0.41526
2	cg14151477	129544844				-0.00598581	0.00021115	0.000351705	0.814067	-0.000560869	0.685298
2	cg14358282	219866628	MIR375	TSS200	Island	-0.0030527	0.172759	-0.000319374	0.874871	0.00622353	0.00065977
2	cg14465080	10549521	HPCAL1	5'UTR		9.5617e-05	0.826515	-0.00135993	0.00076708	0.00048004	0.242316
2	cg15021224	68756480	APLF	Body		0.000139002	0.929191	0.0152864	0.00017268	-0.00197524	0.156841
2	cg15602548	54786148	SPTBN1	Body	S_Shore	-0.000232438	0.60437	-0.000429677	0.343672	0.00125445	0.0009342
2	cg15613292	232481541			S_Shore	-0.00224062	0.0735602	0.000695124	0.607899	0.0168688	8.2711e-10
2	cg15837166	20101919	TTC32	TSS200	Island	0.00261906	0.00032479	0.000154273	0.826595	0.000466359	0.408507
2	cg16433632	238778589	RAMP1	Body		-0.00838312	0.00029829	-0.00424912	0.100903	0.00306351	0.205992
2	cg17596921	101179170	PDCL3	TSS1500	N_Shore	0.0017659	0.0147101	0.000849144	0.205281	0.0019795	0.00085813
2	cg17891495	220408737	TMEM198	TSS200	Island	0.0041267	0.00094613	0.000598713	0.64948	-0.00034151	0.763453
2	cg19061696	45581335				-0.00109099	0.330526	-0.00277238	0.480772	0.0200347	7.90772e-06
2	cg21101051	85830017	TMEM150A	TSS200	Island	-3.334e-05	0.91191	-0.000483771	0.199766	-0.00239062	0.00010025
2	cg21785832	9533680	ASAP2	Body	Island	-0.00194257	0.032206	-0.000103306	0.908669	-0.00268228	0.00022676
2	cg22303418	63284784			N_Shore	0.0179265	0.00011226	-0.00106977	0.760575	-0.00111929	0.773682
2	cg22648929	1689137	PXDN	Body		-0.0103588	6.963e-05	0.00534981	0.0366798	0.00031547	0.898841
2	cg22905292	120476096				-0.00269895	0.00019975	0.00153274	0.0412565	-0.000514037	0.452662
2	cg23061114	95540265	TEKT4	Body	Island	-0.00142367	0.853216	0.00383808	0.461433	0.0187306	0.00065199
2	cg23151303	27486031	SLC30A3	TSS200	Island	-0.000215447	0.690692	-0.000640497	0.21597	0.00151587	0.00081818
2	cg23369364	238406478	MLPH	Body		0.0109737	0.00045647	0.0036985	0.440404	0.000417392	0.9005
2	cg23475755	1802847	MYT1L	Body	S_Shore	-0.00645582	0.00088743	-0.00437341	0.01238	-0.00160518	0.35869
2	cg23941942	183988968	NUP35	TSS200		0.00199714	0.00011954	-9.295e-05	0.862071	0.000581601	0.235772
2	cg24417626	241262558			Island	0.00188164	0.221978	0.00101476	0.459195	-0.00424676	0.00020054
2	cg24857399	47433265				-2.2707e-05	0.977408	0.00145581	0.0590787	-0.00212085	0.00060317
2	cg25073829	214149195	SPAG16	5'UTR 1stExon	Island	0.00253703	0.0006306	7.8252e-05	0.929491	0.000794901	0.236362
2	cg25354918	100170766	AFF3	Body		-0.00377166	0.00031145	-0.000960542	0.389197	-0.00172171	0.0616671
2	cg27557790	220028196	SLC23A3	Body	S_Shelf	-0.00308039	0.00025061	-0.000245576	0.764826	-0.000162436	0.837329
2	cg27659841	192109995	MYO1B	TSS200	Island	-0.000367918	0.194794	-0.000133045	0.712558	-0.00230175	0.00077196
3	cg01178538	46932994	PTH1R	Body	N_Shore	-0.00726645	6.724e-05	-4.6364e-05	0.979484	-0.000430109	0.812271
3	cg01542384	50284305	GNAI2	TSS200		0.0030574	0.0871575	0.00781126	4.046e-05	-1.7178e-05	0.991512
3	cg02786912	190105606	CLDN16	TSS1500		-0.00203174	0.00039212	0.000245499	0.752569	-7.2451e-05	0.885807
3	cg02990094	12526312	TSEN2	5'UTR 1stExon	Island	0.00193375	0.00095184	-0.00154812	0.0294535	0.000666842	0.227093
3	cg04444674	38495333	LOC100128640	Body	Island	0.000247528	0.66981	-0.00111142	0.0292707	0.00159175	0.00095331
3	cg04484334	133174674	BFSP2	Body		-0.00406657	0.00089106	0.000325422	0.749638	-0.000854799	0.373972
3	cg06498232	72227063				-0.00118008	0.517389	0.00246241	0.200814	0.00548563	0.00060346
3	cg07283098	134514086	EPHB1	TSS200	Island	-0.006803	0.0465937	-0.00348843	0.242805	0.0111421	6.501e-05
3	cg07612497	48672985	SLC26A6	TSS200	Island	7.5166e-05	0.837829	-0.000240097	0.507465	0.00100701	0.00049469
3	cg07693880	150497236			Island	-0.00742225	0.00050568	0.00340463	0.194798	6.3432e-05	0.975809
3	cg08119325	195613212	TNK2	Body	N_Shore	-0.00855992	0.00042065	0.00111761	0.657767	0.0016259	0.434315
3	cg08448751	52479601	SEMA3G	TSS1500		-0.00510119	0.0007396	0.000537856	0.728809	-0.0116383	0.159247
3	cg09150647	122604779	LOC100129550	TSS1500		0.000420771	0.546396	0.00224572	0.00080108	-0.000610862	0.324679
3	cg10026966	75667994			Island	0.00622967	0.00061129	-0.00279062	0.190629	0.000507976	0.791453
3	cg10052038	196293939	WDR53	5'UTR	N_Shore	-0.00228889	0.00086315	0.00104264	0.126167	-0.000789722	0.220619
3	cg10109442	50358887	HYAL2	5'UTR 1stExon	Island	-0.000102446	0.904296	-0.000509167	0.5798	0.00267896	0.00070873
3	cg10162673	128598689	ACAD9	Body	Island	-4.9176e-05	0.900823	0.000143241	0.716061	0.00110111	0.0004709
3	cg11362770	98451718	ST3GAL6	1stExon	Island	-0.00597119	0.00063855	0.00253669	0.276445	-0.00172506	0.41731
3	cg12069042	48466700	PLXNB1	5'UTR	N_Shelf	-0.0063557	0.00025472	-0.00098704	0.597602	0.000597622	0.704618
3	cg12679230	155463133			S_Shore	0.00361901	0.653962	-0.00447006	0.57465	0.0222824	0.00063659
3	cg15907310	143692320	C3orf58	5'UTR	S_Shore	0.00165229	0.00040941	0.000346111	0.474893	0.000189654	0.689659
3	cg15975443	192551962	C3orf59	Body		-0.00285249	0.229583	-0.00384162	0.0687871	0.0141869	1.125e-05
3	cg16195878	63612034				-0.00513534	0.218517	-0.00896017	0.00053893	-0.00389206	0.192937
3	cg18670076	189675162	LEPREL1	3'UTR		-0.0114213	0.00088405	0.00113496	0.735204	0.00287002	0.418779
3	cg19831962	46719834	ALS2CL	TSS1500		-0.00164744	0.421514	-0.00769358	0.00070663	-0.000787096	0.724747
3	cg20584157	64149428	PRICKLE2	Body		-0.0061488	0.126989	-0.000143658	0.955666	0.0121911	0.00083413
3	cg22235821	140796104	SPSB4	Body		-0.000894066	0.277873	-0.00305376	0.00082339	-0.00087525	0.749468
3	cg22260625	48445423	PLXNB1	3'UTR		-0.0121867	2.498e-05	-0.00239362	0.44814	-0.00104637	0.701238
3	cg24027397	181437712	SOX2OT	Body	S_Shore	0.00342858	0.712567	0.0302087	0.00079432	0.00122959	0.867903
3	cg25086948	194968006	C3orf21	Body		0.00103535	0.569175	0.0022012	0.0720078	0.00528614	0.00057885
3	cg25795197	88107754	CGGBP1	5'UTR	Island	0.00121695	0.216541	-0.0105202	0.00030054	-0.000450474	0.576272
3	cg25849265	47205643	SETD2	TSS200	Island	-0.000634251	0.259066	-0.00104892	0.073009	0.00147888	0.00048082
3	cg26135967	33839866	PDCD6IP	TSS200	N_Shore	0.000930601	0.00060257	0.000106736	0.730135	0.000179943	0.502219
3	cg26164440	39195354	CSRNP1	TSS1500	Island	0.000128381	0.700756	-0.000151618	0.634102	0.000845439	0.00061908
3	cg26215406	182972625	MCF2L2	Body	Island	0.0105858	0.00089696	0.00233616	0.465238	0.00150061	0.647629
4	cg00696756	152020723	RPS3A	TSS200	Island	0.00114884	0.00067771	-0.000498272	0.202949	0.000166433	0.581479
4	cg01947949	1004445	FGFRL1	TSS1500	Island	1.3762e-05	0.973016	-0.000660833	0.136858	0.00139186	0.00039648
4	cg04231701	1032855			S_Shelf	-0.00538995	0.00063502	0.00026845	0.870676	-0.000754902	0.635813
4	cg04252242	38869118	FAM114A1	TSS1500	N_Shore	0.00405108	0.00014429	0.00106641	0.427849	0.00142143	0.15392
4	cg04802040	2765922			Island	0.000324592	0.425337	-0.00393536	0.0008465	-0.000137281	0.684218
4	cg05440869	110651373	PLA2G12A	TSS200	Island	-0.000133407	0.784581	-0.000275617	0.544855	0.00138257	0.00038306
4	cg07106881	1004554	FGFRL1	TSS1500	Island	-0.000160746	0.82485	-0.000850182	0.219061	0.0022295	0.00024759
4	cg10272520	151178205	DCLK2	3'UTR	S_Shore	0.000946893	0.241056	0.000253996	0.714604	0.00992583	9.411e-05
4	cg11836119	206874	ZNF876P	Body	Island	0.0023391	0.0858617	-0.000698182	0.589387	0.00441	0.00095329
4	cg13435229	146653819	C4orf51	3'UTR	N_Shore	-0.00244168	0.108243	0.00177062	0.222086	0.00429708	0.00073104
4	cg13929970	15939862	FGFBP1	5'UTR		-0.00412486	0.00036652	0.00109455	0.352121	-0.000808365	0.425816
4	cg14378348	1029410			Island	-0.00802932	0.00061709	-0.000844836	0.678943	-0.00296628	0.174312
4	cg14816007	903188	GAK	Body	S_Shelf	-0.00481971	4.934e-05	-0.00159637	0.1782	5.8035e-05	0.954741
4	cg15412201	6611417	MAN2B2	Body		-0.00627883	5.074e-05	-0.000776254	0.654379	0.000973363	0.539024
4	cg17485021	13530094			N_Shore	0.000471028	0.260959	-0.00073484	0.130979	0.00146083	0.00013043
4	cg19122004	122684903	TMEM155	5'UTR	N_Shore	-0.0028208	0.00085977	0.00048652	0.576336	-0.00066599	0.3914
4	cg22953687	2363130	ZFYVE28	Body	N_Shelf	0.00102157	0.40025	0.00381356	0.00079964	-0.000416407	0.69348
4	cg25902554	941966	TMEM175	Body	S_Shore	-0.00629954	1.806e-05	0.00136118	0.421115	-0.000580829	0.698368
4	cg26104143	41869579			S_Shore	0.00314188	0.0009649	0.000613608	0.543377	0.00114856	0.231173
4	cg26594620	1983193	WHSC1	3'UTR	S_Shelf	-0.00459327	0.0008418	0.00119782	0.30255	0.00019532	0.844511
5	cg00188032	96141721	ERAP1	5'UTR	N_Shore	0.000158557	0.880749	0.0031659	0.00064809	-0.00109193	0.232348
5	cg00787429	169660328	C5orf58	5'UTR	S_Shore	-0.00653339	0.00092284	0.00115493	0.533643	-0.000647466	0.685074
5	cg01092108	33362853				0.0171585	0.00025646	0.00106966	0.836283	0.00529742	0.218475
5	cg02111705	43065244			N_Shore	-0.00311018	0.169703	-0.00100687	0.60262	0.00624578	0.00011123
5	cg02350636	1088954	SLC12A7	Body	Island	0.000753572	0.417897	0.00360488	0.00037256	0.00018884	0.789153
5	cg02485328	158522603	EBF1	Body	N_Shore	-0.0034403	0.00037763	0.000876097	0.413296	-2.4536e-05	0.985795
5	cg02589459	172410728	ATP6V0E1	TSS200	Island	-8.9304e-05	0.854472	-0.000231242	0.650806	0.00140562	0.00076383
5	cg03850213	169331882	FAM196B	5'UTR		-0.00756898	0.00051374	0.000375153	0.873926	0.000375708	0.854781
5	cg04128513	168310461	SLIT3	Body		-0.0016768	0.535994	0.0139726	0.0001341	-0.000966338	0.658023
5	cg05648010	53545			Island	-0.000409711	0.956986	0.00362307	0.384254	-0.0109781	5.699e-05
5	cg05700348	176948150	FAM193B	Body	S_Shelf	-0.0112324	3.95e-05	-0.000593482	0.80067	0.000971878	0.65272
5	cg05708550	137688227	KDM3B	TSS200	Island	0.00409638	0.00084161	0.000650262	0.659356	-0.000904515	0.472614
5	cg06685514	176896820	DBN1	Body	S_Shelf	-0.00784595	0.00094313	-0.000841899	0.694575	0.00156342	0.447904
5	cg07451803	53927032				0.000614613	0.641035	0.00182956	0.172505	-0.00392723	0.00044143
5	cg09800012	131563605	P4HA2	TSS200	Island	-8.1733e-05	0.827446	-9.2757e-05	0.817276	0.00110383	0.00084386
5	cg09868280	155112641			S_Shelf	-0.00293643	0.00046339	-0.000463837	0.725896	-0.00222181	0.0291468
5	cg11910223	139060821	CXXC5	Body	Island	-0.00531807	0.00046518	-0.00157073	0.235391	0.000610793	0.629747
5	cg12966915	6633360	SRD5A1	TSS200	Island	-0.000687356	0.152614	-0.00102994	0.166405	-0.00202827	0.00049502
5	cg14677912	140019017	TMCO6	5'UTR 1stExon	N_Shore	0.000226498	0.751048	-0.000714736	0.374085	-0.00504542	0.00058792
5	cg14834989	539998			S_Shelf	-0.0231458	0.00059725	-0.00610224	0.294789	-0.00619783	0.254308
5	cg15824323	141072814			S_Shore	-0.00827707	0.00054427	-0.00338158	0.230475	0.00271466	0.314842
5	cg19645200	179816503			N_Shore	0.000981785	0.744034	-0.00033083	0.919398	-0.00730889	0.00083954
5	cg19741148	555895				0.00233375	0.485512	0.00942729	0.00044526	-0.00103824	0.624495
5	cg22668767	54519686			S_Shore	0.0121058	0.00096897	0.00416036	0.272748	1.04e-05	0.99753
5	cg25316172	156695161	CYFIP2	5'UTR	S_Shore	0.00915563	0.00030544	-0.00139933	0.670922	0.00486672	0.0170168
5	cg25359924	134240787	PCBD2	TSS200	Island	-4.0559e-05	0.953537	-0.00056583	0.33404	0.00176869	0.0001509
5	cg26284174	133860141			Island	-0.000518889	0.347522	2.3068e-05	0.971066	0.00169948	0.00066684
5	cg26425305	3592526			Island	0.000624773	0.825436	0.00787559	0.00085041	-0.00123564	0.545822
5	cg26523565	179779237	GFPT2	Body	Island	0.0141944	0.0005771	-0.00105981	0.809597	0.00302767	0.418066
5	cg26544607	90679138	ARRDC3	5'UTR	S_Shelf	0.00177812	0.00069475	0.000182109	0.733779	-8.4954e-05	0.86559
6	cg00165360	42906850	CNPY3	3'UTR		-0.00667435	0.0001146	-0.000261295	0.871412	8.5261e-05	0.955689
6	cg00862770	35655764	FKBP5	5'UTR	Island	0.000275654	0.482068	-0.000173946	0.68848	0.00152033	5.157e-05
6	cg01701055	33133675	COL11A2	Body	S_Shelf	-0.00748632	0.00054087	-0.00104196	0.655858	0.00180357	0.379054
6	cg01709045	168388388			N_Shore	-0.00227344	0.00032067	0.00010244	0.902061	0.000205846	0.737167
6	cg01869058	31926196	RDBP	Body	N_Shore	-0.00514917	0.528861	-0.0206713	0.00079565	0.00840574	0.164982
6	cg01950844	76311363	SENP6	TSS1500	Island	-0.000391342	0.840056	-0.0061678	0.00043614	0.00117145	0.446141
6	cg02049333	5851757			Island	-0.0203759	0.00055833	0.000455775	0.936544	0.00767573	0.132998
6	cg03344384	157931843	ZDHHC14	Body		0.032961	0.0004349	0.0014603	0.852388	0.00701624	0.279166
6	cg03601754	159359083			N_Shore	-0.000142712	0.911993	-0.0010941	0.359152	-0.00439019	0.00070547
6	cg03623178	28175578			Island	0.00187919	0.00030508	-0.000320938	0.672923	0.000492647	0.338218
6	cg04163475	30069065			N_Shore	0.00370923	0.00096345	0.00197599	0.0981988	0.0025159	0.256176
6	cg04787432	126071294	HEY2	Body	Island	0.00507874	0.00028478	-0.000136955	0.925347	0.00319336	0.0488924
6	cg05140895	41514099	FOXP4	TSS200	Island	1.4475e-05	0.958637	-8.8349e-05	0.750916	0.00100899	0.00017461
6	cg05632020	30885310	VARS2	Body	S_Shelf	-0.00369552	0.0716589	-0.00754156	0.00018021	-0.00023471	0.909793
6	cg05651080	32029985	TNXB	Body		-0.00560298	0.00031694	0.00250097	0.131428	0.00132296	0.378964
6	cg06392169	391936	IRF4	5'UTR	Island	0.00994764	0.00066368	0.00543034	0.0446078	-0.00123376	0.578003
6	cg07156249	32822911	PSMB9	Body	S_Shore	-0.018785	0.0979598	0.0443722	0.00023544	0.00418681	0.663128
6	cg07583933	34486129	PACSIN1	5'UTR		-0.00888169	0.0005913	0.0028483	0.281136	-0.00116275	0.618769
6	cg07903144	33358872	KIFC1	TSS1500	N_Shore	0.00409207	0.622293	0.0139005	0.0546284	-0.0239606	9.605e-05
6	cg08134091	11213750	NEDD9	Body		-0.00564653	0.00029804	0.000348733	0.822957	-0.00291974	0.0486289
6	cg08744475	35417568			N_Shelf	-0.0170844	0.00087962	-0.00487372	0.261148	-0.00570243	0.209127
6	cg08984686	33267143	RGL2	5'UTR	Island	8.6461e-05	0.782431	-0.00135982	0.00069136	0.000658364	0.020454
6	cg09325158	28891051	TRIM27	1stExon	Island	-0.000142362	0.901406	-0.00433454	6.90801e-06	0.000182757	0.831569
6	cg09817162	27185676				-0.00317985	0.8362	0.019156	0.213019	0.0428626	0.00099809
6	cg09864211	33288800	DAXX	Body	Island	-0.00908072	0.0001687	0.00226032	0.438158	0.00153451	0.563329
6	cg10027562	20402074	E2F3	TSS200	Island	-0.000304773	0.451219	-0.000320649	0.464741	0.00117152	0.00048331
6	cg10223234	31926205	RDBP	Body	N_Shore	-0.0057062	0.388137	-0.0189694	0.00053399	0.00496883	0.363632
6	cg11257324	150232174				-0.000196759	0.89146	0.00100535	0.295255	0.0111286	5.81994e-07
6	cg11393995	2842359	SERPINB1	TSS1500	S_Shore	0.00177022	0.00092034	0.000524832	0.327874	0.000551797	0.242726
6	cg11405200	14212128			S_Shore	-0.0054137	0.20423	0.0115909	0.00062979	0.00733326	0.0524114
6	cg12478378	27806352	HIST1H2BN	TSS200	Island	0.000655312	0.266969	9.9435e-05	0.87823	-0.0134065	0.00011123
6	cg12883629	25042497				0.00205208	0.00030369	-0.000285445	0.611292	-0.00163645	0.364403
6	cg13188409	86303887	SNX14	TSS1500	Island	-6.5602e-05	0.916176	-0.0010793	0.0773098	0.0018422	0.00081618
6	cg13212956	134209935	TCF21	TSS1500	N_Shore	0.00164298	0.229868	-0.00037041	0.801064	0.00394612	0.00038104
6	cg13292409	139487746	HECA	Body	N_Shore	-0.000951249	0.68281	0.00181723	0.407515	-0.00772185	0.00059143
6	cg15723723	31627083	C6orf47	1stExon	N_Shore	-0.00595027	0.00054799	5.1555e-05	0.978109	-0.00158798	0.299971
6	cg15747423	149067875	UST	TSS1500	N_Shore	0.00767155	0.00126846	-0.0108728	0.00060743	0.00227848	0.360652
6	cg17252960	19837350	ID4	TSS1500	N_Shore	0.000791109	0.826574	0.012953	0.00073284	0.000981555	0.803601
6	cg17875922	37045823				-0.0089387	0.00013278	-0.00036967	0.89192	-0.000899119	0.667719
6	cg18663859	31613326	BAT3	Body		-0.00570479	0.00016806	2.7725e-05	0.986369	0.000892892	0.641468
6	cg18874111	48669741				-0.0045206	0.252211	0.00455843	0.256081	0.0122819	0.00065989
6	cg18918349	108487160	NR2E1	TSS200	Island	0.000525796	0.314295	-0.000255005	0.625643	0.00198094	0.0004053
6	cg19134644	32063126	TNXB	Body	N_Shore	-0.0026971	0.118867	-0.00113576	0.519852	-0.00437384	0.00090947
6	cg19612068	33130024			S_Shore	-0.00247363	0.306899	0.00959948	0.00026732	0.00308334	0.161921
6	cg19720135	167178955	RPS6KA2	Body		-0.00640642	0.0006982	-0.00233196	0.259379	-6.8514e-05	0.966775
6	cg19953290	33144064	COL11A2	Body		-0.00218924	0.291274	-0.00172015	0.465561	0.0132532	0.00016046
6	cg20819617	43045052	PTK7	Body	Island	0.000106645	0.959514	0.00237141	0.345827	0.00678905	0.00089594
6	cg21252609	31854589	EHMT2	Body	N_Shelf	-0.0040224	0.00045688	-0.000714366	0.566061	-8.9362e-05	0.93289
6	cg22745369	3517953				0.0198993	0.0001249	-0.00179462	0.713699	0.00399453	0.391976
6	cg23715728	31379258	MICA	Body		-0.00461507	0.00097392	0.00166904	0.264455	0.00695039	0.242951
6	cg23973371	32132649	EGFL8	5'UTR	N_Shore	-0.00655558	0.00099791	0.00188696	0.361616	-0.00142877	0.496237
6	cg24029040	52267928	PAQR8	5'UTR	N_Shore	-0.00395274	0.00043651	0.00136854	0.345572	2.8216e-05	0.976203
6	cg24846030	30884683	VARS2	Body	S_Shelf	-0.00823349	0.00011966	-0.00254799	0.278657	-0.00264527	0.228649
6	cg24900983	152128528	ESR1	TSS1500	N_Shore	0.0099913	0.00025976	0.00200235	0.497041	0.00217763	0.406299
6	cg25181693	24495846	ALDH5A1	Body	S_Shore	-0.000481844	0.679389	0.0067654	0.00028261	-8.1746e-05	0.964848
6	cg25336853	32164442	GPSM3	TSS1500	S_Shore	0.00063914	0.246935	0.000219197	0.735008	0.00169256	0.0003694
6	cg25388707	33168462	SLC39A7	TSS200	Island	-0.00523796	0.00074321	-0.000261581	0.869588	0.00186094	0.171165
6	cg25796145	1464363				-0.00075305	0.727055	9.6573e-05	0.939897	-0.00501714	0.00077512
6	cg27341636	27236324				-0.000384157	0.969131	-0.00568941	0.559096	0.0322402	9.946e-05
7	cg00288327	27135566	HOXA1	5'UTR 1stExon	Island	0.000134324	0.715228	-0.000161075	0.705001	0.00125657	0.00017195
7	cg02010481	28218524	JAZF1	Body	N_Shore	-0.0132091	6.175e-05	0.000290507	0.933114	-0.00108114	0.739394
7	cg02596233	150970209	SMARCD3	Body	N_Shelf	-0.00198513	0.565381	0.00581223	0.0809299	0.0105228	0.00041933
7	cg03258574	128806703	TSPAN33	Body	N_Shelf	-0.000407503	0.867086	0.00252758	0.197556	-0.00696107	0.00019693
7	cg03385696	75988425	YWHAG	TSS200	Island	0.000337796	0.335067	-0.000298236	0.41438	0.000967373	0.000588
7	cg03659153	37888670	TXNDC3	5'UTR		-0.00382161	3.346e-05	4.7723e-05	0.963381	0.000459983	0.65076
7	cg03740159	105029385	SRPK2	TSS200	Island	0.000136691	0.710657	-1.9247e-05	0.948621	0.000928567	0.00048701
7	cg03938320	73153632	ABHD11	TSS1500	Island	0.000109993	0.642095	-0.000213837	0.343543	0.000606718	0.00094627
7	cg04031134	98630788	SMURF1	Body	N_Shelf	-0.022392	0.00016918	-0.000180127	0.883873	-0.000278245	0.824213
7	cg04277560	122525949	CADPS2	Body	Island	0.000286216	0.900718	0.0090331	0.00065451	-0.00123819	0.586361
7	cg04816311	1066650	C7orf50	Body	N_Shore	0.0128602	0.0589863	0.0262652	0.00014021	0.00435253	0.415006
7	cg05014846	4794934	FOXK1	Body	Island	-0.0010315	0.268881	-0.000795437	0.41697	-0.00265472	0.0006452
7	cg06876472	95121773	ASB4	Body		8.964e-06	0.991939	-0.000491618	0.586051	-0.00243172	0.00041407
7	cg06895747	2842593	GNA12	Body		-0.000224885	0.871382	0.00421631	0.00036845	-0.000477176	0.578798
7	cg07048143	157199479	DNAJB6	Body	N_Shelf	-0.00481201	5.374e-05	0.0010505	0.401057	-0.00182492	0.148665
7	cg07217954	1067459	C7orf50	Body	Island	0.00652621	0.0921981	0.0173378	9.30173e-06	0.00431488	0.210624
7	cg07312641	150778955	FASTK	TSS1500	Island	-0.000593414	0.5351	-0.00143778	0.204251	-0.00364027	8.344e-05
7	cg07921503	2445843	CHST12	5'UTR	S_Shore	-0.00288548	0.0555146	-0.00018018	0.901892	0.00453949	0.00016693
7	cg08296556	77428661	PHTF2	5'UTR	Island	0.000111227	0.747115	4.8841e-05	0.883499	-0.00151808	2.964e-05
7	cg08303550	4347708			Island	0.0276316	0.00084172	-0.00222564	0.777193	-0.0139644	0.025887
7	cg08549332	101558461	CUX1	Body	N_Shore	-0.00691404	0.00043802	0.00320158	0.132722	-0.00407751	0.0415387
7	cg09236152	157091496			N_Shore	0.0119711	0.00022195	-0.000894366	0.659196	-0.00166526	0.356996
7	cg09244071	101768746	CUX1	Body		-0.00867006	0.00079184	-0.00133835	0.579172	0.000483355	0.852036
7	cg10183893	152855213				0.00588482	0.673547	0.0375688	0.00041868	0.00437051	0.629877
7	cg10259619	1636188				-0.00348483	0.171344	-0.00815541	0.00039676	0.00329166	0.16225
7	cg10311104	23053899	FAM126A	TSS200	Island	0.000925318	0.0398592	-1.9632e-05	0.969806	0.00148397	0.0007177
7	cg11187427	73082056	VPS37D	TSS200	Island	-0.000345518	0.328899	-0.000286198	0.429189	0.00107137	0.0001792
7	cg11906829	142326370				-0.00119569	0.270256	0.00088342	0.410466	0.00580671	0.00023762
7	cg12252759	44581050	NPC1L1	TSS200		-0.00632219	0.00070154	0.00216844	0.55599	-0.000542234	0.762326
7	cg13477101	1067302	C7orf50	Body	Island	0.00422686	0.328613	0.0171285	3.114e-05	0.00802989	0.0214398
7	cg13820111	45144171	TBRG4	Body		-0.00687485	0.00075348	0.00184587	0.345255	-0.00182179	0.273245
7	cg14638384	2004085	MAD1L1	Body	N_Shelf	-0.000965382	0.0474488	0.000324067	0.575949	-0.00161359	0.0006156
7	cg15015122	985784	ADAP1	Body	Island	-0.000207686	0.876922	0.00955863	0.00033332	-0.00110551	0.349134
7	cg15121053	138818439	TTC26	TSS200	Island	0.00223208	0.00052062	-0.000460631	0.487794	2.861e-06	0.996298
7	cg16329896	47515060	TNS3	5'UTR		0.00135888	0.638347	0.00499525	0.0498816	0.00835681	0.00023783
7	cg16392729	797037	HEATR2	Body	S_Shore	-0.00673167	0.00025999	0.00073464	0.647999	-0.000549713	0.709448
7	cg16617297	130582172				-0.00102003	0.429907	0.00150474	0.276034	0.00481977	0.00035792
7	cg17113124	105925972	NAMPT	TSS1500	Island	0.000555074	0.220547	9.766e-06	0.984106	0.00137036	0.00055146
7	cg17999686	103630810	RELN	TSS1500	S_Shore	0.00716126	0.00076688	0.000345021	0.880708	0.00447103	0.0972918
7	cg19365706	100414918	EPHB4	Body		0.00112083	0.212175	0.00295345	0.00083639	-0.00124588	0.0630211
7	cg19728978	6198496	USP42	Body	Island	-0.000854099	0.766528	2.3316e-05	0.98617	0.00625818	0.00057166
7	cg19802368	138602190	KIAA1549	Body		-0.0109467	0.000304	-0.00358941	0.248682	-0.00469578	0.172492
7	cg19907438	53255225			S_Shore	-0.0031474	0.00014107	-2.4687e-05	0.977968	2.8585e-05	0.972532
7	cg20347882	155166554			Island	0.00894899	0.00024697	-0.000799001	0.771783	-0.00163523	0.505472
7	cg20784591	99972461	PILRA	Body		0.00312608	0.118726	0.00891068	0.00016393	0.000670568	0.758224
7	cg21383341	6689218			N_Shelf	-0.00572806	0.00019269	-0.000676331	0.695956	-0.000164048	0.91916
7	cg21986035	1847762				-0.00521785	0.0006146	-0.00122763	0.476599	-0.000495255	0.787963
7	cg22226532	150722977	ATG9B	TSS1500	N_Shelf	-0.00560462	0.00352144	-0.00685191	0.00079019	-0.00120379	0.506294
7	cg22298208	142635611	C7orf34	TSS1500		-0.00249069	0.00945607	0.0033368	0.00088084	0.000284423	0.702178
7	cg23178550	27127576			Island	0.00370823	0.676778	0.000498342	0.944503	0.0203925	0.00097811
7	cg23365135	525684				0.000260953	0.843022	0.0106913	0.00033918	-0.00130145	0.353888
7	cg23399222	130417715	KLF14	3'UTR 1stExon	N_Shore	0.00247998	0.277814	0.00758741	0.00052113	0.000887537	0.609975
7	cg24384918	43153950	HECW1	5'UTR	S_Shore	0.0106327	0.35364	0.0359856	0.00069948	0.0139944	0.0980184
7	cg24531255	93520012	TFPI2	5'UTR 1stExon	Island	0.000826119	0.206495	-0.000946549	0.498325	-0.00381508	0.00069032
7	cg24764310	157512201	PTPRN2	Body		-1.9929e-05	0.986524	0.000142899	0.882122	0.00806696	1.62001e-06
7	cg25402610	127807500			Island	-4.8505e-05	0.893098	1.93e-07	0.999591	0.00122497	0.00054879
7	cg25520440	1734190				-0.00646025	0.0552948	-0.00303727	0.299109	-0.00842359	0.00095586
7	cg27089973	86781459	DMTF1	TSS1500	N_Shore	0.00173785	0.00016928	-0.00113284	0.0682121	0.000320278	0.522722
7	cg27183030	99595458			Island	0.000863359	0.233974	0.00287172	0.00081926	0.00106288	0.193256
7	cg27483739	44279162	CAMK2B	Body	Island	-0.00530331	0.00080154	0.000685579	0.702033	0.00240138	0.134129
8	cg00325968	139977703				0.0360807	5.51e-05	0.00999439	0.188743	-0.00898772	0.132281
8	cg00713066	41510199			N_Shore	-0.00639555	4.532e-05	0.000220222	0.884686	0.00148587	0.329518
8	cg00886954	145047713	PLEC1	Body	Island	0.000486048	0.675225	-0.0005747	0.610783	-0.0067209	4.93188e-07
8	cg00897115	145234268	HEATR7A	Body	N_Shore	-0.00930668	0.00025177	0.00446695	0.109164	-0.000296402	0.892295
8	cg01675241	22074029				-0.00485399	0.0395688	0.00116145	0.588676	-0.00828665	0.00021684
8	cg01760475	145104359			Island	-0.000183808	0.651162	-0.000562501	0.172013	0.00115866	0.00090907
8	cg01859312	145618658	CPSF1	Body	Island	-0.00659877	0.00044797	-0.000993952	0.600041	0.000498582	0.762946
8	cg02643451	1497878	DLGAP2	Body	Island	-0.00664547	0.130688	-0.010008	7.764e-05	-0.000839746	0.917703
8	cg03411765	143484816	TSNARE1	TSS1500	Island	-0.00140698	0.05697	-0.00096673	0.148498	0.00189392	0.00050051
8	cg03417055	144501878			N_Shore	-0.0237774	0.00083145	0.0113981	0.140272	-0.000841971	0.881921
8	cg04875118	144373569	ZNF696	5'UTR 1stExon	Island	-0.00010239	0.555974	3.5919e-05	0.835494	0.000444031	0.00041044
8	cg05635807	11422167			Island	0.000525454	0.536009	0.0076425	0.00060099	5.0099e-05	0.983415
8	cg05754853	116660506	TRPS1	5'UTR	Island	0.0013877	0.0457743	-0.00965282	0.00023657	-0.000417728	0.794767
8	cg07279631	1801072	ARHGEF10	Body	S_Shelf	-0.0071546	0.00024318	0.00203449	0.359421	-0.000767094	0.657429
8	cg10133170	142505461	FLJ43860	Body		0.000467627	0.865916	0.00911193	0.00082865	0.00171381	0.442532
8	cg10359460	9260354				-0.000477533	0.682237	0.00821597	0.0001109	-0.000248194	0.823086
8	cg11313780	103817950			N_Shore	0.0161827	6.625e-05	0.00229954	0.575922	0.00344878	0.349013
8	cg11829072	125463024	TRMT12	TSS200		-0.00485688	0.505362	0.0163622	0.00084411	-0.000947039	0.833795
8	cg12165546	23566799			N_Shore	-0.010795	0.00077269	0.00358768	0.219619	-0.000213953	0.931405
8	cg15183991	145047566	PLEC1	Body	Island	0.000956417	0.803203	-0.000552741	0.835338	-0.00960785	0.0001603
8	cg15628222	71520989	TRAM1	TSS1500	S_Shore	0.015654	0.00037244	0.000182625	0.967375	-0.0034549	0.384904
8	cg16752592	145537709	HSF1	Body		-0.00357688	0.120824	0.0119366	0.00051174	0.00367055	0.174217
8	cg17129188	134307597	NDRG1	5'UTR	N_Shore	0.0171871	0.00043146	0.00315526	0.504036	-0.00402978	0.389319
8	cg17513219	6565964	AGPAT5	5'UTR 1stExon	Island	-0.00014421	0.777785	0.00111979	0.202038	-0.00137134	0.00020785
8	cg21176629	67838106	SNHG6	TSS1500	S_Shore	0.00160117	0.116893	-0.00947115	0.00023477	0.000527613	0.787524
8	cg21398280	876927				-0.00191804	0.00071631	0.000763254	0.180303	-0.000327505	0.545372
8	cg22845912	134059874	SLA	Body		-0.0112745	0.00026912	0.000632817	0.851057	-0.0029096	0.33642
8	cg22853986	125463310	TRMT12	1stExon		-0.00634835	0.363179	0.0186186	0.00013549	-0.0028697	0.508024
8	cg24251448	141577100	EIF2C2	Body		-0.00266494	0.0005778	0.00116679	0.139553	0.000466501	0.489971
8	cg24379915	29202958	DUSP4	Body	N_Shelf	-0.0101347	0.00064108	-0.00342093	0.244006	0.00238098	0.353136
8	cg24484339	86157525	CA13	TSS200	N_Shore	0.00596887	0.00062303	0.00233787	0.192814	0.00396678	0.123078
8	cg25375711	125463057	TRMT12	5'UTR 1stExon		-0.00614247	0.503215	0.0273756	0.00025114	-0.00405729	0.543827
8	cg26173173	144642813	GSDMD	Body	Island	0.000409986	0.866444	0.0145038	0.00082985	-0.00203907	0.371512
8	cg26547947	125463066	TRMT12	5'UTR 1stExon		-0.00474718	0.508519	0.0186045	0.00016502	-0.00308469	0.488064
8	cg26675876	11059176	XKR6	TSS1500	Island	0.00121126	0.336144	-0.00032739	0.768413	0.00266392	0.00069445
9	cg00664581	115707717			N_Shore	-0.0171177	3.686e-05	-0.00264339	0.50883	0.00294591	0.36273
9	cg05329720	137718814	COL5A1	Body	N_Shore	-0.00996558	0.0008083	-0.000857448	0.778217	-0.00406451	0.128676
9	cg07189755	32566798	NDUFB6	Body	Island	-0.00064721	0.699201	0.00251554	0.127249	-0.00500558	0.00091236
9	cg13397282	124525423	DAB2IP	Body	S_Shelf	-0.00860771	0.00015721	-0.00244752	0.322873	-0.00101227	0.639873
9	cg13443103	139743284	PHPT1	5'UTR 1stExon	Island	-0.000207785	0.419031	-0.000428221	0.130758	0.000846988	0.00039833
9	cg13537416	124506555	DAB2IP	Body		-0.00369511	0.0908879	0.00223561	0.0273635	-0.00315296	0.00057291
9	cg13554849	96271203	FAM120A	Body		-0.000693487	0.563324	0.00213039	0.121613	-0.00432142	4.08e-05
9	cg13651561	134663491				-0.0124204	0.00032526	0.00350146	0.281855	8.3703e-05	0.970122
9	cg13826055	117259143	DFNB31	Body		0.00952217	0.182704	0.00101191	0.686154	-0.0150046	0.00055653
9	cg13904199	86594091	HNRNPK	5'UTR	N_Shore	0.000793171	0.520928	-0.00077519	0.544346	0.00331376	0.00069988
9	cg13986536	133456512	FUBP3	Body	S_Shore	0.000265558	0.767135	0.000959711	0.278285	0.0121121	1.19081e-08
9	cg14061230	130829320	NAIF1	1stExon	N_Shore	-0.00161811	0.581579	0.00976693	0.00088346	-0.00271619	0.221173
9	cg14163324	97491386	C9orf3	5'UTR	S_Shelf	-0.00114491	0.13227	8.0453e-05	0.916439	0.00938953	0.0004208
9	cg14258250	139255778			Island	-0.00070658	0.634642	-0.00092841	0.47674	0.00412841	0.00016754
9	cg14379462	136234288	SURF4	Body		-0.000222974	0.865892	0.00246502	0.0723901	-0.00405983	0.00039661
9	cg14417974	124058376	GSN	5'UTR	N_Shelf	-0.00652099	0.00049269	-0.00440195	0.214381	6.0019e-05	0.97566
9	cg14504581	130710265	FAM102A	Body	S_Shelf	-0.00881803	0.0005476	-0.00170416	0.523672	0.00413134	0.0629725
9	cg14572091	136537981	SARDH	Body		-0.00606533	0.00091045	0.0034722	0.0448441	-0.00470894	0.00407986
9	cg15840658	72287152	APBA1	5'UTR 1stExon	Island	0.00623044	9.477e-05	-0.00213079	0.276705	-0.000535908	0.745806
9	cg19022780	134378720	POMT1	5'UTR	Island	-0.000416439	0.594407	0.000254447	0.764532	0.00247678	0.00026443
9	cg20776317	139292793	SNAPC4	1stExon	N_Shore	-0.00761991	0.00077965	-0.00092449	0.670885	-0.00118854	0.608179
10	cg00187299	72545473	C10orf27	TSS1500		0.000900128	0.822872	0.00374028	0.300495	0.012744	0.00021192
10	cg00287717	52390780				-0.00127125	0.178103	0.000290268	0.759177	-0.00339597	0.00050126
10	cg01140244	134498960	INPP5A	Body		-0.00110522	0.602632	0.00875442	0.00076606	0.00151462	0.490767
10	cg01213599	126704259	CTBP2	Body		-0.00696299	0.385107	0.0089756	0.0937801	0.0187994	0.00071486
10	cg03105348	50599620	DRGX	Body	N_Shelf	-0.00706836	0.409615	0.00304486	0.690865	-0.0225361	0.00057005
10	cg03210827	104574906	C10orf26	3'UTR		-0.000637348	0.242403	0.00182879	0.00098565	0.000289341	0.523317
10	cg03440556	102107757	SCD	Body	S_Shore	-0.0228924	1.845e-05	0.000532958	0.912608	0.00405326	0.453732
10	cg04148002	102484475			Island	0.0123555	4.856e-05	0.00134592	0.664123	0.00244221	0.364284
10	cg04283815	134944512	GPR123	3'UTR	Island	-0.0221369	8.838e-05	0.00408762	0.437198	-0.00164505	0.69702
10	cg05694353	133955398	JAKMIP3	Body	S_Shore	-0.00379244	0.405456	-0.00203837	0.681351	0.0167633	2.806e-05
10	cg05721476	46076550	2017-03-08	5'UTR		0.00429002	0.233661	0.00654577	0.245263	0.0112678	0.00041457
10	cg06372475	73534286	C10orf54	TSS1500	S_Shore	0.00374913	0.0438575	0.00892541	0.00016114	-0.00107393	0.646248
10	cg06376949	91173811	IFIT5	TSS1500	N_Shore	0.00981252	0.0795745	-0.00398242	0.477252	0.0151323	0.0003626
10	cg06791446	123355268	FGFR2	5'UTR	N_Shore	-0.0573583	0.00062341	-0.00341833	0.807799	-0.0199336	0.101423
10	cg06888746	105517764	SH3PXD2A	Body		-0.00237109	0.664982	0.0189029	0.00047842	0.00490103	0.402262
10	cg07046030	29186681				-0.0101854	0.00075916	0.000248304	0.935154	-0.000533213	0.823852
10	cg07488327	134853084			Island	0.000385522	0.945067	-0.0180883	0.00055392	-0.00255548	0.576958
10	cg07630274	71583235	COL13A1	Body		-0.0101432	0.00058876	-0.00383343	0.198998	-0.00136174	0.627961
10	cg08555772	28287707	ARMC4	5'UTR	Island	0.00400713	0.00026957	0.00252307	0.0391518	0.000776895	0.527029
10	cg08617801	21586163				-0.00265913	0.00099751	0.0010793	0.214882	-0.000958342	0.240414
10	cg09127448	126704108	CTBP2	Body		-0.00335446	0.76363	0.00575703	0.260908	0.025931	0.00032138
10	cg09695592	134787953			N_Shelf	-0.00660929	0.00076767	0.00235371	0.28477	-0.00232042	0.204111
10	cg10717722	124134020	PLEKHA1	TSS200	N_Shore	-0.00593026	0.0820721	-0.000588857	0.850478	0.0107505	0.00012144
10	cg12124955	3146486	PFKP	Body	N_Shore	-0.000128562	0.805124	0.000706071	0.261863	-0.00181812	0.00026758
10	cg12329168	12111264	DHTKD1	Body	Island	0.000421519	0.454082	-0.00096011	0.122549	0.00198865	8.947e-05
10	cg13720705	37990370				0.00713891	0.347425	0.00581755	0.447166	0.0235646	9.481e-05
10	cg16273546	123070392				0.0697751	9.165e-05	0.00968145	0.604631	0.0219174	0.167606
10	cg17076667	121418050	BAG3	Body		-0.00459238	0.486564	-0.0219751	0.00055498	0.000701939	0.893814
10	cg17664182	99696260	CRTAC1	Body		-0.0111859	0.00055714	0.00037967	0.88119	-0.00309987	0.282792
10	cg18375586	15413437	FAM171A1	TSS1500	S_Shore	0.000183964	0.618882	-0.000494775	0.289666	0.00120064	0.00065792
10	cg18503829	729956	DIP2C	Body		-0.00264581	0.430532	-0.00889396	0.0004827	-0.00251195	0.246922
10	cg19236679	118032330	GFRA1	5'UTR	Island	1.3762e-05	0.983052	0.00297017	0.00099813	-2.6257e-05	0.967165
10	cg19499581	134955748			Island	-0.0121566	0.00021427	0.00428181	0.193691	0.000476606	0.87735
10	cg23863055	15902080	FAM188A	Body	Island	-4.4588e-05	0.953526	-0.000397056	0.589008	0.00277505	0.00071656
10	cg25712088	531569	DIP2C	Body	S_Shore	-0.00474144	0.607958	-0.0262747	0.00081963	-0.0042523	0.53215
10	cg26256560	133039159	TCERG1L	Body		-0.00973271	0.00079601	-1.8848e-05	0.994638	0.00382276	0.221854
10	cg26381481	126184721	LHPP	Body		-0.00210732	0.00051121	0.000634356	0.310006	-0.000373631	0.526544
10	cg26610808	102046685	BLOC1S2	TSS1500	S_Shore	0.00184576	0.600263	0.00437291	0.220939	0.0100214	0.00082245
11	cg03074210	606568	PHRF1	Body		-0.00709028	0.00087926	0.00182853	0.42562	0.00170268	0.393836
11	cg03193454	62420599	INTS5	Body	Island	0.000208586	0.745998	-0.000853874	0.14408	0.00214025	8.589e-05
11	cg03464685	125439445	EI24	5'UTR 1stExon	Island	0.000530033	0.451662	-0.000788347	0.287594	0.00196914	0.00052147
11	cg03481620	71715003	NUMA1	Body		-0.00334891	0.00091148	0.00111578	0.255608	0.000772305	0.477883
11	cg05228377	27384293	CCDC34	Body	N_Shore	0.000918003	0.336295	-0.00212182	0.358906	0.0038518	0.00036935
11	cg05279643	62445555	UBXN1	Body	N_Shore	-0.000956242	0.403881	0.00202758	0.0728171	-0.003501	0.00077715
11	cg05982345	48191068	PTPRJ	3'UTR		6.9069e-05	0.91843	0.000356015	0.623719	-0.00211875	0.00020794
11	cg06330691	78673290	ODZ4	Body	S_Shore	0.00172624	0.40777	0.00692326	0.00039521	-0.000521664	0.745207
11	cg06609098	61248435	C11orf66	TSS200		-0.00278718	0.00058089	0.0013104	0.107783	-0.000627672	0.820366
11	cg08677243	1108026			Island	-0.0044157	0.0201488	-0.000458245	0.901483	0.014426	3.27e-05
11	cg08734623	65393298	PCNXL3	Body		-0.0118985	0.00046059	0.000263866	0.932087	-0.00205686	0.412547
11	cg09153889	112235133				-0.00680215	0.00049762	-0.00110349	0.640549	0.00126791	0.508396
11	cg10775050	129765220	NFRKB	5'UTR	Island	0.000249444	0.572534	-0.000709853	0.139455	0.00160886	0.00029692
11	cg11650874	907967	CHID1	5'UTR	N_Shelf	-0.00840547	0.00029425	-0.000697435	0.778926	-0.00158742	0.377142
11	cg12087801	61355505			S_Shore	0.00204806	0.114387	0.00521241	0.00043864	-0.000584543	0.648374
11	cg12200716	15581327				0.00106549	0.855492	-0.00329002	0.558302	-0.0139828	0.00071921
11	cg12342742	64835040				-0.00896612	0.00055612	0.00135206	0.667215	0.000704238	0.773569
11	cg12804755	15796715				-0.0127678	0.00075946	-0.0023009	0.486453	-0.002376	0.447657
11	cg13000285	65392916	PCNXL3	Body		-0.00295812	0.00085334	-0.00122115	0.324021	0.000740362	0.414407
11	cg13052068	132205477	NTM	3'UTR		-0.00278395	0.00093208	-0.000360316	0.687568	0.0013602	0.726786
11	cg13444151	117541468	DSCAML1	Body		-0.00081149	0.511922	-0.0048679	0.00088493	0.000161396	0.901742
11	cg13771313	72533295	ATG16L2	Body	Island	-0.00504151	0.691313	0.0365914	0.00089234	0.0228554	0.0189527
11	cg14821327	74699701	NEU3	TSS1500	N_Shore	-0.0114541	0.00098469	-0.000480475	0.898188	0.000389173	0.908205
11	cg15457899	123525665	SCN3B	TSS1500	Island	2.4154e-05	0.991355	0.00871114	0.00011541	-0.000572843	0.797295
11	cg16329509	63871343	MACROD1	Body		-0.00840703	0.0002928	0.00124599	0.628637	-0.00258821	0.30437
11	cg16533838	46256065			N_Shelf	-0.014717	0.00977554	-0.00269377	0.571296	-0.0154552	0.00056462
11	cg16574793	2022324			S_Shelf	-0.0123071	1.588e-05	-0.000316585	0.898212	0.000665275	0.764944
11	cg17434901	133913868				-0.00894994	9.652e-05	-0.00355878	0.126862	7.3866e-05	0.972139
11	cg18809729	1302981	TOLLIP	Body	Island	-0.00112784	0.079033	0.00270831	0.00069868	-8.1172e-05	0.900612
11	cg19379482	70282052	CTTN	3'UTR		-0.00720868	0.00025821	-0.00284649	0.185408	0.00102346	0.621866
11	cg19837124	1974167	MRPL23	Body	Island	-0.00138805	0.224261	-0.00170079	0.238282	0.0034237	0.00094961
11	cg21030424	111845646	DIXDC1	Body	N_Shelf	-0.00489315	0.00098502	-0.00181046	0.213958	-0.00144482	0.286545
11	cg21518947	67222648	CABP4	TSS200		-0.00895353	0.0006329	0.00212532	0.419597	0.00152529	0.571192
11	cg22222663	117800467	TMPRSS13	TSS1500		-0.010801	5.424e-05	-0.00404709	0.190997	0.00150436	0.58561
11	cg24088496	96071506	MAML2	Body		0.0241708	5.363e-05	0.00623489	0.259432	0.000430513	0.935972
11	cg24169417	404606	PKP3	3'UTR	N_Shore	-0.00733781	0.00099794	0.00368145	0.12422	0.00209253	0.320995
11	cg24334833	57223277			N_Shelf	-0.00409965	0.00046786	-0.000498297	0.706624	0.00136375	0.263571
11	cg25961099	2322050	C11orf21	Body		0.00738026	0.00048814	0.000969962	0.651994	-0.00225102	0.343485
11	cg26411299	2598653	KCNQ1	Body	S_Shelf	-0.000550211	0.733223	-0.0177545	0.00062392	-0.000882092	0.583466
11	cg26412441	64825998	NAALADL1	5'UTR 1stExon		-0.00592051	0.00071961	0.000808199	0.671765	-0.000973258	0.592267
11	cg26718354	2907071	CDKN1C	TSS200	N_Shore	0.000192586	0.451956	-0.000313815	0.261521	0.000797343	0.00012312
11	cg27410595	119995754	TRIM29	Body		-0.00966276	0.00057703	-0.00535642	0.0768957	-9.63e-07	0.999739
12	cg01096886	132042682			N_Shelf	-0.00773492	7.552e-05	-0.00027112	0.888153	-0.00024646	0.892913
12	cg01812571	132970724			N_Shore	-0.00583253	0.406666	-0.00341476	0.565945	-0.0218152	0.00017716
12	cg02619661	116036878				-0.00219936	0.58385	0.0123126	0.00060831	0.000411376	0.918504
12	cg03326125	108536895	WSCD2	5'UTR		0.00120068	0.340385	0.000727712	0.511909	-0.00432016	0.00024129
12	cg03431079	54145474			S_Shore	0.00016205	0.499354	-0.000377092	0.31236	0.000678845	0.00071192
12	cg04001726	112547043	NAA25	TSS1500	S_Shore	-0.000278761	0.67505	-0.000196897	0.767266	0.00201427	0.00092733
12	cg04251307	10827012	STYK1	TSS200	S_Shore	-0.000170778	0.84073	0.0010541	0.30502	-0.002785	0.00070288
12	cg04891086	5018513	KCNA1	TSS1500	N_Shore	0.0182163	0.00064866	0.00477773	0.300103	0.00575855	0.149077
12	cg06698053	132615577			N_Shelf	-0.00265802	0.00910358	0.00430102	0.00067102	-0.00029397	0.780619
12	cg08276543	124856791	NCOR2	Body	Island	-2.9586e-05	0.992038	0.0107693	0.00050329	-0.00380673	0.163664
12	cg09265000	53614270	RARG	TSS200	Island	-0.00105143	0.143382	0.000927488	0.301778	-0.00754686	0.0008815
12	cg11297723	51566914	TFCP2	TSS1500	Island	-6.6344e-05	0.876108	-0.00401793	0.00035056	-9.6494e-05	0.960161
12	cg12235459	106974935			Island	0.0159688	0.00036586	-0.0014127	0.743376	-0.000151146	0.966314
12	cg16260572	112037499	ATXN2	TSS200	Island	0.000373929	0.475483	-0.000613722	0.258353	0.00170426	0.00034582
12	cg16339100	132991708			S_Shore	9.5223e-05	0.795302	-0.000317019	0.431241	-0.00244755	1.73934e-07
12	cg16377117	57526305	LRP1	Body		-0.00504703	0.00027552	-0.000857389	0.459845	-0.000317476	0.779649
12	cg17410295	109729809	FOXN4	Body	Island	0.00539771	0.00050428	-0.00159456	0.519868	0.000216082	0.905443
12	cg17828445	58150842	2017-03-09	Body	S_Shore	-0.00131896	0.719183	0.0125671	0.00087526	-0.00227748	0.51013
12	cg17910375	57023577	BAZ2A	Body	Island	0.00119081	0.190213	-0.000243684	0.778882	0.00368586	0.00026093
12	cg17958384	51566764	TFCP2	TSS200	Island	0.00153386	0.173757	-0.00429325	0.00035664	0.00055478	0.760215
12	cg19985911	58209674	AVIL	Body		-0.00601646	0.0006803	-0.00148489	0.393165	0.000211696	0.905525
12	cg20308811	6716597	CHD4	TSS200	Island	0.00130864	0.172285	-0.00131832	0.188917	0.00327621	0.0008665
12	cg20372759	58162287	CYP27B1	TSS1500	N_Shelf	-0.00351925	0.00024739	0.000832686	0.404587	-0.000434624	0.640955
12	cg21386766	94286778				-0.000767725	0.447789	-0.00389507	0.00028962	-0.000219705	0.803357
12	cg23494413	6954534	GNB3	Body		0.000928828	0.326849	0.00297083	0.00073217	-0.000984003	0.315662
12	cg25408086	49109780	CCNT1	Body	N_Shore	-0.00687677	0.47554	-0.000467218	0.961278	0.0254201	0.00035488
12	cg25953788	48962956	LALBA	Body		-0.00381139	0.445661	-0.015274	0.0009923	-0.00528489	0.239127
12	cg26804387	123758006	CDK2AP1	TSS1500	S_Shore	-2.054e-06	0.99785	0.000894986	0.274706	-0.00314604	0.0002363
12	cg27080194	131198873			N_Shore	-0.000707065	0.641084	-0.00684359	0.00062954	0.00188072	0.0294676
13	cg00995893	45676585				-0.0021173	0.00092765	0.00022311	0.655641	0.000297479	0.51431
13	cg01310205	98274012				0.0036372	0.612883	-0.00247444	0.708629	0.0173102	0.00082041
13	cg04190760	51361994	DLEU7	Body		-0.00784864	0.000962	0.000204962	0.93742	-0.000793245	0.714491
13	cg05177287	52508263	ATP7B	3'UTR		-0.00889572	0.00023083	-0.00517415	0.0392766	0.00264498	0.273671
13	cg07162826	29158337				-0.00306325	0.00082572	0.000164504	0.887623	-5.4651e-05	0.957386
13	cg10172432	95357042			N_Shore	0.00657226	0.0917569	0.0017608	0.607124	0.0109248	0.00046995
13	cg11631158	26623620	SHISA2	Body	N_Shore	0.0247424	0.00058365	-0.00221755	0.742114	-0.00298414	0.61184
13	cg11827376	46485732				-0.000179052	0.861404	0.00905044	7.92e-05	-0.000706451	0.425405
13	cg12339531	113650822	MCF2L	Body	S_Shore	-0.0102589	0.00063589	-0.0075552	0.0136202	-0.000401428	0.902958
13	cg18043078	114898210	RASA3	TSS200	Island	0.000279877	0.434386	-0.000393743	0.259009	0.00111157	0.00065433
13	cg18087256	45495954				0.000679628	0.550999	0.000772082	0.457667	-0.00366148	0.00045541
13	cg22936975	61989412	PCDH20	5'UTR 1stExon		0.000241165	0.561769	7.3712e-05	0.880801	0.00130285	0.00085803
13	cg25252255	113544125			S_Shelf	-0.00606567	0.00023372	-0.000571741	0.748594	-0.00183577	0.350007
14	cg00733005	61116382	SIX1	TSS1500	Island	0.00010984	0.777629	-6.6576e-05	0.874949	0.00138118	0.0005868
14	cg01100318	103469348	CDC42BPB	Body		-0.00122555	0.430675	-0.00455854	0.00070639	0.000975517	0.463442
14	cg01242498	101200717	DLK1	Body	Island	-0.00579807	0.00044171	-0.00247827	0.258737	0.000425128	0.805294
14	cg01658509	103375086			S_Shore	-0.00493901	0.00013905	0.000305075	0.823473	-5.7018e-05	0.965141
14	cg01664864	102027677	DIO3	TSS200	Island	0.0150276	5.29726e-06	0.00219066	0.442695	0.00275325	0.305985
14	cg01907194	104003370	TRMT61A	3'UTR	S_Shelf	-0.00958387	0.00043464	-0.00754343	0.137585	-0.00484213	0.272249
14	cg01991934	93412768	ITPK1	Body		-0.00662073	0.00046506	-0.000303092	0.904748	0.00135237	0.441137
14	cg02101808	77843745	C14orf174	TSS200	Island	-8.8927e-05	0.904209	-0.000673633	0.343398	0.00208374	0.00095399
14	cg03017135	77504156				0.00240231	0.566147	0.00246385	0.378373	0.0105588	0.00032834
14	cg03588357	91720173	GPR68	5'UTR 1stExon	Island	0.000409747	0.785514	0.0013027	0.368248	-0.034064	1.221e-05
14	cg04257913	104644850	KIF26A	Body	Island	0.00145087	0.376138	0.00173871	0.448978	-0.0054051	0.00022027
14	cg05065964	101694170				-0.00232727	0.448629	-0.000659381	0.735439	0.0109731	6.911e-05
14	cg06819357	102928437	TECPR2	Body		-0.00289867	0.529817	0.0165934	5.024e-05	0.000568301	0.888844
14	cg10204652	23495374	PSMB5	Body		0.00179392	0.262755	0.0123684	0.00024412	-0.00294616	0.0606121
14	cg10357038	89257514	EML5	Body	N_Shore	-0.00292511	0.00022202	0.000496947	0.566417	-0.00036943	0.625921
14	cg11182381	20929856	TMEM55B	TSS1500	S_Shore	0.00145488	0.0009111	-0.000578818	0.241018	0.000695599	0.0955909
14	cg11721554	101528156	MIR377	TSS1500	N_Shelf	-0.000649516	0.806494	-0.00197416	0.500882	0.017751	0.00042959
14	cg12730424	93799109	BTBD7	5'UTR	Island	-0.0001372	0.81196	0.000114036	0.844593	0.00186608	0.00013829
14	cg12858895	70654824	SLC8A3	5'UTR	N_Shore	0.00384944	0.109985	-0.000531793	0.842687	0.00825886	0.00094816
14	cg13007580	51915339				-0.00116291	0.134722	0.000874119	0.218409	-0.0019825	0.00088946
14	cg13034810	65208817	PLEKHG3	Body	N_Shore	6.7706e-05	0.97136	-0.006111	0.00040285	-0.00198223	0.258863
14	cg13042487	104181393	ZFYVE21	TSS1500	Island	0.00646233	0.00059376	-0.000111119	0.951981	-0.0012642	0.455192
14	cg14965694	102226416			N_Shore	-0.0153917	0.0772375	-0.0244778	0.00078648	0.00229792	0.683987
14	cg15862394	95403133				0.0144991	0.00028952	-0.00227336	0.60245	-0.00059878	0.827262
14	cg16336066	95789941			S_Shelf	0.00017003	0.861957	-0.00129758	0.159828	-0.00283188	0.00020711
14	cg16567044	101291136	MEG3	TSS1500	N_Shore	0.000460807	0.881971	0.00960743	0.00074012	3.6164e-05	0.988522
14	cg18831841	100793638	C14orf68	Body	N_Shore	-0.000119381	0.680285	0.00108752	0.00074056	-0.000142285	0.558145
14	cg21217911	101349173	MIR127	TSS200	N_Shore	-0.00625476	2.962e-05	0.00227902	0.196158	0.000842068	0.771845
14	cg26405841	96715970				-0.00875602	0.00071524	-0.000477193	0.856264	0.000452026	0.836416
15	cg01641174	91497412	RCCD1	TSS1500	N_Shore	-0.00886703	0.00014063	0.000280612	0.909248	-0.0018339	0.398344
15	cg04127894	40594732	PLCB2	Body		-0.00572775	0.00076498	0.000632464	0.739968	-0.000484493	0.786661
15	cg04675922	25463652	SNORD115-15	Body		-0.00447367	0.00062821	0.000859859	0.541736	-0.000109857	0.927848
15	cg06671623	99262351	IGF1R	Body		-0.000767796	0.477145	-0.000267026	0.790504	-0.00341368	0.00029153
15	cg08107945	35838725	ATPBD4	TSS1500	S_Shore	0.00247291	0.00046929	7.2402e-05	0.91753	0.000458659	0.456279
15	cg10601181	75095006	CSK	3'UTR	N_Shore	-0.000643294	0.709329	0.00621924	0.00063517	1.472e-06	0.999317
15	cg10673307	80624617				-0.00124196	0.301315	0.00363287	0.0006518	1.2827e-05	0.989711
15	cg12310189	25469866	SNORD115-15	Body		-0.0142727	0.00035837	-0.000763756	0.830902	-0.00465987	0.113564
15	cg14837148	68810195				-0.00084851	0.662139	-0.00142466	0.525833	0.0162764	4.78591e-07
15	cg16566391	78631277	CRABP1	TSS1500	N_Shore	-0.00177588	0.645318	-0.0118278	0.00059075	0.000415139	0.906794
15	cg17457701	86313860	MIR1276	TSS200	S_Shore	-0.00741592	0.00015104	-0.000371156	0.842839	0.000163979	0.922496
15	cg19971773	45815321	SLC30A4	TSS1500	Island	-0.00118957	0.322317	0.000738472	0.448742	0.0033597	0.00041054
15	cg20276232	28567004	HERC2	5'UTR	N_Shore	-0.00552393	0.126505	0.0019857	0.600243	0.0137775	0.00011017
15	cg20569955	41245418	CHAC1	TSS1500	Island	0.00118085	0.103853	-0.000489738	0.495771	-0.0055941	2.16302e-07
15	cg20922473	41836038	RPAP1	5'UTR	N_Shore	-0.000144839	0.803166	-0.000411783	0.460668	0.00209211	0.00043967
15	cg21864519	79298396	RASGRF1	TSS1500		-0.000980255	0.508867	0.0114053	0.00032888	0.000737781	0.656124
15	cg22147262	51383486	TNFAIP8L3	Body	N_Shelf	0.00156614	0.220639	0.0117155	2.14e-05	-0.000282228	0.844596
15	cg22288577	91498497	RCCD1	5'UTR	Island	1.4e-07	0.99966	-0.00145967	0.00073949	0.000184675	0.515397
15	cg23597015	68932319	CORO2B	Body		0.000485535	0.857833	0.00216426	0.397445	-0.00796629	0.00056979
15	cg24130287	73615761	HCN4	Body		-0.0218724	0.00014798	0.00265095	0.593393	-0.00292657	0.519528
15	cg26459683	68346511	PIAS1	TSS200	Island	0.00128761	0.00058788	-0.000105592	0.795673	0.000560755	0.0741354
16	cg01008263	70605696	SF3B3	Body		-0.000575592	0.396021	0.00246969	0.00083232	-0.000359093	0.602013
16	cg01283141	30020506	DOC2A	Body	N_Shelf	-0.00662864	0.00040463	-0.00102388	0.632542	-0.00155437	0.427381
16	cg01485157	4431584	VASN	Body		0.00386826	0.00092688	-0.000216521	0.879359	-0.000345659	0.773899
16	cg01734140	3019777	PAQR4	1stExon	Island	-0.000268861	0.271003	0.000171197	0.569534	0.000725473	0.00067601
16	cg02134790	89352812	ANKRD11	Body	Island	-0.00313568	0.00015078	-0.000533409	0.536534	-0.000109781	0.940626
16	cg02207944	89603606	SPG7	Body	Island	-0.00755407	0.0006126	-0.00060349	0.784666	0.000789807	0.645481
16	cg02473953	24550417	RBBP6	TSS1500	N_Shore	0.000996734	0.00068124	-0.000179707	0.606948	0.0002056	0.507441
16	cg02957771	87380349	FBXO31	Body		-0.00596245	0.00091934	-0.00121327	0.410044	-0.00156993	0.25386
16	cg03084704	86704486				0.0194182	0.00048736	0.00198855	0.687926	-0.000850236	0.848774
16	cg03250656	2479319	CCNF	TSS200	Island	0.000158374	0.756416	-4.9478e-05	0.920123	0.00151957	0.00070921
16	cg03265991	66646895	CMTM3	3'UTR		-0.00531646	0.00052649	-0.000206115	0.880361	-0.000213736	0.879798
16	cg03946532	79344736				-0.00164127	0.00071007	0.000423323	0.524744	-0.0007676	0.0758408
16	cg04223793	85403580			N_Shelf	-0.0177014	0.00013018	0.00363892	0.294943	-0.000778495	0.800376
16	cg04314652	69597925	NFAT5	TSS1500	N_Shore	0.00089062	0.348896	0.000171649	0.859036	0.00268206	0.00097115
16	cg04444027	8986092	USP7	3'UTR		-0.008534	0.00031591	-0.00149692	0.546729	0.000716196	0.730971
16	cg04857172	4283651	SRL	Body		-0.00839056	0.00042839	-0.00113764	0.680593	0.000309038	0.891986
16	cg05123333	28070454	GSG1L	Body	N_Shelf	-0.00766743	0.142898	0.0154543	0.00066761	-0.00310805	0.42219
16	cg05135033	30989034	SETD1A	Body	N_Shelf	-0.000726323	0.367367	0.00269037	0.0004458	-0.000975795	0.107491
16	cg05407459	8619531	TMEM114	3'UTR	N_Shore	0.0251505	0.00052563	-0.00814663	0.261027	0.00138261	0.799593
16	cg05946118	8985638				-0.0104746	8.142e-05	-0.00181552	0.522026	-0.000270736	0.917144
16	cg06287371	84083556			N_Shelf	-0.00057037	0.39851	0.000607191	0.417686	0.00654411	0.00062637
16	cg07178066	87440505	ZCCHC14	3'UTR	N_Shore	-0.000348564	0.693997	0.0126956	0.00043698	-0.00106835	0.307962
16	cg07298257	28583885	CCDC101	5'UTR		-0.00618681	0.00091025	0.00253753	0.201061	-0.0016445	0.232433
16	cg07786301	56246205	GNAO1	Body		-0.00125465	0.618027	0.0141118	0.00043655	-0.000861338	0.882336
16	cg07885166	75512616	CHST6	Body	Island	-0.00777159	7.34e-05	0.000120183	0.957487	0.00195356	0.347387
16	cg08065963	8985593				-0.0110084	0.00048609	-0.0047363	0.137047	0.00114719	0.684757
16	cg08176277	1827257	SPSB3	Body	Island	-0.00837369	0.000228	0.000171182	0.938017	0.00127827	0.514002
16	cg08506924	3931286	CREBBP	TSS1500	Island	0.00649125	0.0002223	0.000933409	0.685815	1.4331e-05	0.994129
16	cg08776660	1670473	CRAMP1L	Body		-0.0106279	0.00063101	-0.00423503	0.174512	0.000290944	0.920899
16	cg09217878	58545435	NDRG4	Body	N_Shelf	-0.00717806	4.229e-05	0.0001705	0.91678	0.000524827	0.728807
16	cg09274451	89353600	ANKRD11	Body	S_Shore	-0.000347928	0.763167	0.00106989	0.296757	-0.00291453	0.00075638
16	cg09420961	2514931	C16orf59	3'UTR	N_Shelf	-0.00671671	0.00036618	-0.000708665	0.74034	0.00142657	0.487763
16	cg09775103	31045174	STX4	Body	Island	-0.000877858	0.353938	0.000217801	0.846574	0.00349264	0.00028201
16	cg09848947	88798826	FAM38A	Body		-0.00767002	0.00064517	-0.000356589	0.888866	-0.000828966	0.693188
16	cg09856590	58551916	SETD6	Body	S_Shore	0.000413059	0.63001	0.00374123	0.00010548	-0.000759107	0.36461
16	cg10229726	75019188	WDR59	TSS200	Island	0.000270197	0.522835	-4.288e-06	0.993744	-0.00180914	0.00050626
16	cg10586756	56782283	NUP93	Body		0.000201617	0.846635	0.00418923	0.0009551	-0.000341774	0.738567
16	cg14026602	9056723	USP7	Body	Island	0.000580488	0.761267	0.00125291	0.502129	0.00528953	0.00056651
16	cg19464252	30675233	FBRS	TSS1500		-0.0115964	0.0001353	0.000254049	0.928725	0.000438444	0.864865
16	cg20915212	2347283	ABCA3	Body	Island	-0.00950856	0.00086548	-0.00044945	0.867827	-0.00186184	0.494459
16	cg24243406	30569314	ZNF764	1stExon	Island	-0.00160369	0.0966734	0.000263147	0.763447	-0.00392125	0.00037262
16	cg26568756	28909946	ATP2A1	Body	N_Shore	-0.00388266	0.00040519	-0.000700599	0.497689	-0.00230055	0.0347665
16	cg26727032	67993705	SLC12A4	Body		-0.0104973	0.00039395	-0.00295809	0.293613	0.00304457	0.271805
16	cg26973018	75133040	ZNRF1	Body		-0.00814429	0.0006353	-0.00256499	0.305471	0.00114688	0.605312
16	cg27087555	88793112	FAM38A	Body	Island	-0.000853274	0.724977	0.00721243	0.00087215	-0.00187597	0.283971
16	cg27186420	69975590	WWP2	3'UTR		-0.00668862	0.154707	0.00803876	0.0318432	-0.0102911	0.0002994
16	cg27459981	74734571	MLKL	5'UTR 1stExon	Island	0.00129259	0.00054594	-0.000574774	0.148015	0.000375996	0.281382
16	cg27537453	2732578	KCTD5	1stExon	Island	0.00415345	0.00027391	0.00145327	0.245238	0.00157875	0.202231
17	cg00968616	55942898	CUEDC1	3'UTR	S_Shelf	-0.0127337	0.00019069	-0.00120367	0.729912	-4.4668e-05	0.98788
17	cg01449704	74304007	QRICH2	TSS1500	Island	-0.000336272	0.328695	0.0015148	3.304e-05	-0.000353943	0.29855
17	cg01498832	78682934	RPTOR	Body		-0.00271061	0.473996	0.00267399	0.529943	-0.0108969	0.00048085
17	cg01502320	16875558	TNFRSF13B	TSS200		-0.0105148	3.026e-05	-0.00280516	0.281704	0.000494659	0.837776
17	cg01503329	42883050	GJC1	Body		-0.00796486	0.00040891	-0.000444351	0.81333	-0.00171043	0.243436
17	cg02235760	40307236	RAB5C	TSS1500	Island	-0.000187529	0.668567	-0.000363462	0.441843	0.00155583	2.821e-05
17	cg02249490	42004878				0.00767348	0.00081558	0.00183942	0.423777	-0.000631658	0.786368
17	cg02294420	72110293				-0.00247027	0.430282	0.00885835	0.00041779	0.000788731	0.657281
17	cg02329038	46710001	MIR196A1	TSS200	N_Shore	-0.00978724	0.00032796	-0.00285734	0.305434	0.000521687	0.835466
17	cg02546490	79096529	AATK	Body	Island	-0.00799053	0.00049062	-0.00206475	0.38936	0.00168569	0.409389
17	cg02642299	4510675	SMTNL2	Body	Island	-0.00216624	0.00017473	0.000376561	0.512774	-0.000318375	0.491033
17	cg03268697	75160330	SEC14L1	Body		0.0316932	0.00010059	0.00019156	0.978747	0.0101999	0.155257
17	cg03718528	79168571	AZI1	Body	S_Shelf	-0.00448319	0.00023026	-0.0020362	0.132933	0.00114045	0.380913
17	cg03823539	57785039	PTRH2	TSS200, 5'UTR 1stExon	Island	6.8987e-05	0.784177	-0.000253973	0.394351	0.000704477	0.00086299
17	cg04036329	19771783	ULK2	TSS1500	Island	0.0155759	0.00080605	-0.00121778	0.81792	-0.000291323	0.939439
17	cg04055919	16487715			Island	0.0002809	0.792472	-0.00719313	0.00015128	0.00134304	0.0721541
17	cg04511534	4463371	GGT6	Body		-0.0074268	0.00068464	-0.000466875	0.842762	-0.000888948	0.690892
17	cg05323879	46642104	HOXB3	5'UTR	Island	0.00308562	0.56649	-0.000763805	0.90005	0.0180558	0.0005858
17	cg06301529	26127522	NOS2	5'UTR 1stExon		-0.00116541	0.235706	0.00334975	0.00091354	-0.00110746	0.224978
17	cg06818052	9143096	NTN1	Body	Island	0.00874436	0.00095264	-0.00213611	0.406476	0.00183549	0.528634
17	cg06960881	15168483	PMP22	5'UTR 1stExon	S_Shore	-0.00583549	0.00046341	0.00149185	0.340646	0.00028095	0.841991
17	cg07005960	81050498	METRNL	Body	N_Shore	-0.00282804	0.00043529	0.000819971	0.246471	-0.000521978	0.512958
17	cg07435331	21178476			N_Shore	-0.0152149	9.986e-05	-0.00393284	0.314555	0.00257539	0.430742
17	cg08091666	79961769	ASPSCR1	Body	Island	-0.00837304	0.00055057	-0.00028032	0.918095	0.000461519	0.826354
17	cg08579420	31594469	ACCN1	Body		-0.00240693	0.129667	0.00965979	0.00010176	-0.00162575	0.309234
17	cg08614370	10286377				-0.0110666	0.0772759	0.000252377	0.964042	-0.0174174	0.00044338
17	cg09445705	42476872	GPATCH8	Body		-0.00626996	0.00051535	0.00199472	0.225004	-0.0011551	0.474526
17	cg09687005	76567512	DNAH17	Body		-0.0115989	2.871e-05	-0.00364471	0.206292	-0.00304813	0.294509
17	cg09871181	39911422	JUP	3'UTR	N_Shelf	-0.00884562	0.00055138	-0.00446456	0.125716	-0.00126203	0.603056
17	cg10426084	1640472	WDR81	Body	S_Shelf	-0.00846707	0.00080582	-0.00488452	0.154511	0.00337736	0.269387
17	cg10792831	7578689	TP53	1stExon		0.000454429	0.423119	0.00221507	0.00093248	0.000195911	0.716014
17	cg12733604	48646300	CACNA1G	Body	N_Shelf	-0.00222869	0.0508274	0.000123731	0.905027	-0.00326662	0.0004202
17	cg12837896	21415289			Island	0.00124222	0.00089758	0.000962651	0.647735	-0.000855555	0.317254
17	cg13342722	46894490	TTLL6	TSS200	Island	8.8606e-05	0.802996	-8.9744e-05	0.839987	-0.00360475	0.00015078
17	cg13826447	46019006	PNPO	5'UTR 1stExon		-0.000360686	0.826645	-0.00319816	0.00036777	0.000436728	0.836667
17	cg14487854	714866	NXN	Body	S_Shore	-0.0120255	0.00099002	-0.00285264	0.367835	0.00203834	0.43327
17	cg14897188	6917185	RNASEK	Body	N_Shore	-0.0108351	0.00044086	-2.1997e-05	0.994001	-0.000661944	0.823201
17	cg15849368	1811181			N_Shore	0.00745866	0.336614	-0.0225863	0.00042492	0.00881373	0.110733
17	cg16246366	41176864	RND2	TSS1500	Island	0.00019392	0.593648	-0.000106741	0.78499	0.00117299	0.00046371
17	cg16535788	80395405	HEXDC	Body	S_Shore	-0.00931976	0.00033518	-0.00221096	0.40301	0.00165698	0.511938
17	cg16831331	79047681	BAIAP2	Body	S_Shore	0.0035973	0.331445	0.00299567	0.392329	-0.0105148	0.00084606
17	cg16935597	76129099	TMC8	Body	S_Shore	-0.00221216	0.508437	0.00267544	0.372143	0.0099147	0.00082217
17	cg18815765	75136729	SEC14L1	TSS1500	Island	0.000196228	0.542936	-0.000140392	0.644779	0.00101749	0.00028144
17	cg19965023	72838366	GRIN2C	3'UTR	N_Shore	-0.00415655	0.22036	-0.0011396	0.729171	0.0152878	1.534e-05
17	cg20289237	4045930	CYB5D2	TSS1500	Island	-5.6279e-05	0.80039	-0.000118023	0.579653	0.000561459	0.00058544
17	cg21243068	79639590	CCDC137	Body		-0.0045518	0.00059157	0.00109259	0.496131	-0.00131224	0.363018
17	cg21842914	80545869	FOXK2	Body	S_Shore	-0.00141958	0.0513762	7.9447e-05	0.923679	0.0150793	1.10313e-08
17	cg21879029	78935175	RPTOR	Body	Island	0.00135324	0.0533776	0.00247123	0.00096033	-0.000679313	0.283799
17	cg22129111	8009699	ALOXE3	Body	N_Shelf	-0.00976665	0.00050252	-0.00112615	0.671072	-0.00110799	0.629797
17	cg22347696	74944924	MGAT5B	3'UTR	Island	-0.00789808	0.00086965	0.00113885	0.622392	-0.00285686	0.255092
17	cg23123250	4440116	SPNS2	Body	S_Shore	0.00581217	0.106187	0.00208008	0.617278	0.0108347	0.00041425
17	cg23501773	26692844	SEBOX	Body		-0.00438761	0.00080057	-0.000867029	0.517936	0.00102758	0.400561
17	cg24140204	46019184	PNPO	Body		-0.0010529	0.458611	-0.00192835	0.00017901	-0.000235803	0.900356
17	cg24527131	34869085	MYO19	Body		-0.00332295	0.00073429	0.00138486	0.158888	0.000150083	0.885092
17	cg25278144	77962240	TBC1D16	Body	N_Shelf	-0.0111328	2.37948e-06	-0.000174221	0.94398	0.000642847	0.791901
17	cg25837480	16487821			Island	0.000682773	0.0746242	-0.00163593	0.00065744	0.000219562	0.503248
17	cg26750927	39977959	FKBP10	Body		-0.00994112	0.00063472	-0.00111388	0.669324	0.00213739	0.394546
17	cg27073561	8045617	PER1	Body		-0.00693478	0.00057233	0.0025919	0.23304	0.00113386	0.563204
17	cg27149973	74868725	MGAT5B	Body, TSS200	S_Shelf	0.00698327	0.000703	0.00174932	0.401243	0.00212313	0.304389
17	cg27151629	19411125			Island	-0.00397015	0.0950741	-0.00290914	0.250623	0.00718638	0.00066513
17	cg27154510	18146917	LLGL1	3'UTR	N_Shelf	-0.0169829	0.00080391	0.000338867	0.789936	0.000988598	0.456894
17	cg27524614	79916309	NOTUM	Body	N_Shore	-0.00678765	5.31741e-06	6.9849e-05	0.985894	-0.00173018	0.551911
17	cg27572927	29803845	RAB11FIP4	Body		-0.0110298	0.0002637	0.00102589	0.74397	-0.00355947	0.208354
18	cg03560685	74729551	MBP	TSS1500		-4.1156e-05	0.943188	0.00208192	0.00036148	-0.00110871	0.0220191
18	cg12169536	25758430	CDH2	TSS1500	S_Shore	0.00539073	0.00029734	-0.000932488	0.498541	-0.000371061	0.84914
18	cg18216767	61089932	VPS4B	TSS200	Island	-4.8793e-05	0.815398	-3.5051e-05	0.866087	-0.00181623	0.00068099
18	cg19478558	44260048	ST8SIA5	Body	Island	-0.000978732	0.608353	0.00617316	0.00058616	-0.000631235	0.667899
19	cg01877644	5804248			Island	0.000758437	0.197709	-0.000292002	0.670564	0.00196287	0.00043675
19	cg02967595	16653665	CHERP	TSS1500	Island	0.000128592	0.782459	0.000339	0.544455	0.00143996	0.00053834
19	cg03119731	54494658	CACNG6	TSS1500	Island	0.00210209	0.0678688	-0.00169113	0.225406	0.00384774	0.00051699
19	cg04201347	50086849	PRRG2	Body	S_Shelf	-0.0108577	0.00055405	-0.00611991	0.0736597	0.00237822	0.479353
19	cg04558278	14074823	RFX1	Body	Island	-0.00253275	0.0592048	0.00246631	0.0823771	-0.00510636	1.195e-05
19	cg04778274	35615444	LGI4	3'UTR	Island	0.0140402	0.00089209	-0.00238441	0.66782	0.00383249	0.486642
19	cg05281328	13988555	NANOS3	1stExon	Island	0.00622043	0.0668557	0.00245223	0.44114	-0.0090632	0.00070248
19	cg05345285	2215718	DOT1L	Body	N_Shore	-0.0113613	0.00055189	0.000797806	0.808273	0.0010792	0.729463
19	cg06427838	23945722	RPSAP58	TSS200	Island	-0.00314534	0.389755	0.00108367	0.818142	-0.011751	0.00027945
19	cg06446466	19310798	RFXANK	Body	N_Shelf	-0.00265425	7.443e-05	0.000406993	0.473729	-0.000352302	0.54729
19	cg06553312	50706723	MYH14	TSS200	Island	0.0041995	0.14791	0.00874049	0.00092297	0.0039282	0.139577
19	cg07643478	46272079	SIX5	1stExon	Island	-0.000484495	0.414348	0.00108144	0.106825	0.00140496	0.00050589
19	cg07847233	13030354	SYCE2	TSS1500	Island	0.00115197	0.123007	-0.000419239	0.42938	0.0015647	0.0006976
19	cg08243728	45905890	PPP1R13L	5'UTR	N_Shelf	0.0188469	0.00069074	0.00132	0.78377	0.00415645	0.32949
19	cg09505136	17691258	GLT25D1	Body	N_Shore	-0.00416465	0.013761	0.000752984	0.691989	0.0105467	0.00088727
19	cg09516349	18529339	SSBP4	TSS1500	Island	0.00204952	0.4764	0.00854086	0.0006747	0.00223504	0.315476
19	cg10362365	581404	BSG	Body	Island	-0.00540659	0.00084179	-0.000378046	0.809791	-0.000612725	0.629265
19	cg11553802	15571907	RASAL3	Body	S_Shelf	-0.00539323	0.00055734	0.00387931	0.0197865	-0.000738415	0.628047
19	cg11896587	39440734	FBXO17	Body	Island	0.00140069	0.611198	0.00770704	0.00087638	0.000369826	0.864593
19	cg12245770	23945761	RPSAP58	TSS200	Island	-0.00472638	0.398752	0.00372254	0.602503	-0.0171076	0.00078398
19	cg12568707	19042904	HOMER3	Body	Island	-0.00807066	0.00023271	-0.00461045	0.210131	0.000939531	0.735031
19	cg13083674	55953372	SHISA7	Body	Island	0.000758283	0.81833	0.00867239	0.00059988	-0.00366894	0.152548
19	cg13539205	59025345	ZBTB45	3'UTR	Island	0.00622452	0.263843	-0.00334099	0.51827	-0.0115445	0.00042321
19	cg13997759	39230902	CAPN12	Body	S_Shelf	-0.00811195	0.00041802	-0.000425876	0.873978	-0.000912865	0.679215
19	cg14207833	18945153	UPF1	Body	S_Shelf	-0.0279515	1.934e-05	-0.00595047	0.197032	0.00933089	0.0448571
19	cg15422734	49206777	FUT2	Body	Island	-0.00108474	0.529117	0.00248297	0.182453	-0.00535444	0.00093258
19	cg15463538	13315209			N_Shelf	-0.00639756	0.00043012	0.00243567	0.169082	-0.00196274	0.228242
19	cg16204135	19626951	NDUFA13, TSSK6	TSS200	Island	-1.2925e-05	0.953952	0.000144327	0.551936	0.000632236	0.00085735
19	cg16622000	1864298	KLF16	TSS1500	Island	-0.000580806	0.423285	-0.000852273	0.254691	0.00208309	0.0007159
19	cg17838026	50832861	KCNC3	TSS1500	N_Shore	-0.000993049	0.648804	0.00221203	0.407461	0.0083427	0.00010441
19	cg18365142	5687378	HSD11B1L	Body	Island	0.00351173	0.00027271	-0.000638785	0.660227	0.000891623	0.393344
19	cg18405765	48052357	ZNF541	Body	S_Shelf	-0.000856204	0.516057	-0.00153533	0.695069	0.0141056	6.788e-05
19	cg19299739	49865342	TEAD2	5'UTR	Island	0.000818662	0.654722	0.00617017	0.00073798	0.00105446	0.520183
19	cg19775269	5288214	PTPRS	5'UTR	N_Shelf	-0.00927596	0.00017687	0.00082125	0.814227	0.00225524	0.35878
19	cg19824388	50192542	C19orf76	5'UTR 1stExon	Island	-0.000838869	0.596025	0.00451784	0.00018183	-0.0019843	0.101968
19	cg20445283	33360599	SLC7A9	5'UTR 1stExon		-0.00641382	0.00036355	-0.00405923	0.0230731	-0.00147422	0.344586
19	cg21604803	50194662	CPT1C	5'UTR	Island	-0.00674076	0.00046845	0.00165415	0.202421	-0.00126764	0.552394
19	cg23448505	37826008	HKR1	5'UTR	S_Shore	-0.011126	0.360508	-0.0119158	0.240969	0.0369829	0.0008957
19	cg23468144	1322527			N_Shelf	-0.00591818	0.00064245	-0.00140788	0.467965	0.00114301	0.509474
19	cg24082526	49993125	RPL13AP5, SNORD33	Body, TSS1500	S_Shore	-0.0128735	0.00049626	0.0030593	0.44542	0.00188177	0.637453
19	cg24941931	16607335	C19orf44, CALR3	5'UTR, TSS1500	Island	0.000499837	0.235172	-2.1966e-05	0.959377	0.00120595	0.00047473
19	cg26015040	7764362	FCER2	Body		-0.00862761	0.00083333	0.00201551	0.494016	-0.000512245	0.801221
20	cg00986184	62151995	PPDPF	TSS200	Island	-0.000306411	0.46977	-0.000254962	0.614398	0.00144824	0.00023057
20	cg03033975	60776546	GTPBP5	3'UTR	S_Shore	-0.00885383	0.00038856	-0.00379978	0.10846	-0.00345207	0.123019
20	cg04836214	48097523	KCNB1	Body	N_Shore	0.0181573	7.216e-05	0.000684047	0.863557	0.000716659	0.822818
20	cg04958658	35421865	C20orf117	Body	N_Shore	-0.00465729	0.00053022	-0.00144661	0.324744	-0.000344855	0.791565
20	cg07532515	44937217			Island	0.000471534	0.628553	-0.00159683	0.0800562	0.00275101	0.0005773
20	cg07795968	42817380	JPH2	TSS1500		0.00415255	0.543461	0.00680874	0.290052	0.0177244	0.00099262
20	cg11012980	60718612	PSMA7, SS18L1	TSS200	Island	5.5104e-05	0.840059	-0.000355651	0.225668	0.00115274	2.338e-05
20	cg11864402	1277001	SNPH	5'UTR	Island	0.000366539	0.849077	-0.00835584	0.00081138	0.00381137	0.0866535
20	cg13044838	61594176	SLC17A9	Body	S_Shelf	-0.00748993	0.00024762	-0.00162603	0.441124	-0.0008695	0.63705
20	cg15151293	57036426	APCDD1L	Body	Island	-0.00486021	0.00057094	-0.00104855	0.4681	-0.000289754	0.832689
20	cg15692360	6104267	FERMT1	TSS200	S_Shore	0.0227174	0.00013601	-0.00243527	0.721955	0.00652701	0.220006
20	cg18866597	43973322	SDC4	Body	N_Shelf	-0.00300897	0.00097305	0.00178993	0.114728	0.000164281	0.841104
20	cg20749790	4982291	SLC23A2	5'UTR, TSS200		-0.00108299	0.100675	-0.000173232	0.80823	0.00201836	0.00077061
20	cg22150051	23499697	CSTT	TSS200		-0.00733557	0.00045331	0.00344384	0.130748	0.000938769	0.649538
20	cg24561348	43147940	SERINC3	Body	N_Shelf	9.1449e-05	0.948169	0.00440067	0.00038576	-0.00140295	0.312703
20	cg24855818	33880337	FAM83C	TSS200	S_Shore	-0.00923369	0.00027191	6.9016e-05	0.977609	-0.00119845	0.567856
21	cg03899654	45361964	AGPAT3	5'UTR	N_Shore	-0.00482137	5.733e-05	0.000645556	0.591817	-0.0009978	0.415327
21	cg24483767	46850840	COL18A1	Body	Island	-0.00910662	0.00077791	-0.00149336	0.758363	0.00432212	0.175342
22	cg01584939	37254322			S_Shore	-0.00507843	0.00083191	0.00159884	0.297486	-0.000235271	0.862207
22	cg02454750	43089339	A4GALT	Body	Island	-0.00913788	0.00050094	0.000363919	0.89813	-0.00339064	0.182087
22	cg03078006	37493737	TMPRSS6	Body	Island	0.0390657	0.0002549	0.00237508	0.807711	-0.00608357	0.376957
22	cg04078195	20641735			S_Shore	0.000851303	0.412188	0.00391556	0.00050468	-0.000723678	0.288118
22	cg05385010	17649582			N_Shelf	-0.00458714	0.00033958	4.0208e-05	0.973385	0.000265196	0.828849
22	cg07952643	38812201			S_Shelf	0.000767773	0.810316	0.00315208	0.234235	-0.00897927	3.869e-05
22	cg08665685	31500397	SMTN	Body	Island	-0.00601291	0.0484463	2.6877e-05	0.992095	0.00965651	0.00011012
22	cg10253022	19929467	TXNRD2, COMT	TSS200, 5'UTR	Island	-0.000903274	0.494494	-0.00462604	0.00094239	0.000705247	0.308589
22	cg10541313	46663664	TTC38	TSS200	Island	-0.000115997	0.549795	-0.000222152	0.244908	0.00051721	0.00078837
22	cg10980759	25201954	SGSM1	TSS200	Island	-0.000353205	0.622992	-0.000757683	0.346074	0.00249137	0.00014777
22	cg11534574	41739529	ZC3H7B	Body	N_Shelf	-0.00531454	0.00087661	-0.000206789	0.908879	0.0018323	0.206315
22	cg17323488	24256358			Island	0.000251179	0.485074	-0.000396181	0.643595	-0.00267803	6.379e-05
22	cg17846100	43538986	MCAT	1stExon	Island	-0.00332514	0.00054665	0.000769098	0.505347	0.00140611	0.130303
22	cg18016195	43570418	TTLL12	Body	S_Shore	-0.0070683	0.0001857	-0.00161109	0.432322	0.00134283	0.452732
22	cg22319611	19840851	GNB1L, C22orf29	5'UTR	N_Shore	-0.00825509	0.0008662	-0.00188526	0.42691	0.000332789	0.878842
22	cg22416002	39713062	RPL3	Body, TSS200	N_Shelf	-0.0128146	0.00012941	-0.000579465	0.856003	0.00247286	0.430916
22	cg23762465	50360628			S_Shelf	0.00132947	0.547671	0.00779852	0.00073894	0.000494156	0.805373
22	cg23937138	43539637	MCAT	TSS1500	S_Shore	0.000997539	0.693424	0.000101522	0.962116	0.00688991	0.00075266
22	cg24159891	24989071	GGT1, C22orf36	5'UTR, TSS200	Island	-0.000568152	0.161757	-0.000839023	0.0434552	0.00109689	0.00044709
22	cg25555137	23522748	BCR	5'UTR 1stExon	Island	-7.2944e-05	0.759961	-0.000190037	0.465603	0.000659982	0.00077993

## Sheet: ST5
Table S5 The top canonical pathways and disease / disorders from the IPA analysis, stratified by race/ethnicity.
	Japanese Americans		Native Hawaiians		Whites
	IPA - result	p-value	IPA - result	p-value	IPA - result	p-value
Canonical Pathway
	Ephrin B Signaling	2.28e-05	Dermatan Sulfate Degradation (Metazoa)	0.0162	Reelin Signaling in Neurons	0.00419
	IL-1 Signaling	7.14e-05	Netrin Signaling	0.0219	Thrombin Signaling	0.011
	Relaxin Signaling	0.000973	-glutamyl Cycle	0.022	Tight Junction Signaling	0.0128
